# Supplementary material for: Targeting pleuro-alveolar junctions reverses lung fibrosis in mice
Source: Nat Commun. 2025 Jan 2;16:173. doi: 10.1038/s41467-024-55596-x (PMC11696612; doi:10.1038/s41467-024-55596-x)
Supplement: Supplementary file 3 — Supplementary Data 1 [file 41467_2024_55596_MOESM3_ESM.xlsx]

## Sheet: matrisomal proteins
Category	Division	EntryName	Gene symbol	FIA13170X008__Lung_tissue_bleo_1_92-193915	FIA13170X009__Lung_tissue_bleo_2_92-193916	FIA13170X010__Lung_tissue_bleo_3_92-193917	FIA13170X011__Lung_tissue_bleo_4_92-193918	FIA13170X012__Lung_tissue_bleo_5_92-193919	Mean
ECM-affiliated Proteins	Matrisome-associated	P10107|ANXA1_MOUSE Annexin A1 OS=Mus musculus GN=Anxa1 PE=1 SV=2	Anxa1	206337	18286.3	23730.8	499795	14391.6	152508
ECM-affiliated Proteins	Matrisome-associated	P07356|ANXA2_MOUSE Annexin A2 OS=Mus musculus GN=Anxa2 PE=1 SV=2	Anxa2	171813	114103	16652	33241.4	33393	73840.4
Collagens	Core matrisome	P11087|CO1A1_MOUSE Collagen alpha-1(I) chain OS=Mus musculus GN=Col1a1 PE=1 SV=4	Col1a1	1.71269e+06	2.23404e+07	5.45406e+07	8.68871e+07	8.8865e+06	3.48735e+07
Collagens	Core matrisome	Q01149|CO1A2_MOUSE Collagen alpha-2(I) chain OS=Mus musculus GN=Col1a2 PE=1 SV=2	Col1a2	143000	2.21318e+06	6.43331e+06	6.95883e+06	432398	3.23614e+06
Collagens	Core matrisome	P08121|CO3A1_MOUSE Collagen alpha-1(III) chain OS=Mus musculus GN=Col3a1 PE=1 SV=4	Col3a1	279716	4.20263e+06	1.78824e+07	1.86207e+07	1.12027e+06	8.42115e+06
Collagens	Core matrisome	P02463|CO4A1_MOUSE Collagen alpha-1(IV) chain OS=Mus musculus GN=Col4a1 PE=1 SV=4	Col4a1	1.24834e+06	3.18803e+06	1.7449e+07	1.04852e+07	706800	6.61548e+06
Collagens	Core matrisome	P08122|CO4A2_MOUSE Collagen alpha-2(IV) chain OS=Mus musculus GN=Col4a2 PE=1 SV=4	Col4a2	763207	2.78864e+06	1.34876e+07	7.56867e+06	669431	5.05551e+06
Collagens	Core matrisome	Q9QZS0|CO4A3_MOUSE Collagen alpha-3(IV) chain OS=Mus musculus GN=Col4a3 PE=1 SV=2	Col4a3	43204.1	156048	867446	381483	59637.1	301564
Collagens	Core matrisome	Q9QZR9|CO4A4_MOUSE Collagen alpha-4(IV) chain OS=Mus musculus GN=Col4a4 PE=2 SV=1	Col4a4	8307.85	58958.8	1.07587e+06	449557	9164.92	320372
Collagens	Core matrisome	O88207|CO5A1_MOUSE Collagen alpha-1(V) chain OS=Mus musculus GN=Col5a1 PE=1 SV=2	Col5a1	135197	492242	1.3402e+06	1.11881e+06	223083	661905
Collagens	Core matrisome	Q3U962|CO5A2_MOUSE Collagen alpha-2(V) chain OS=Mus musculus GN=Col5a2 PE=1 SV=1	Col5a2	7988.36	177319	859901	820637	10504.4	375270
ECM Glycoproteins	Core matrisome	Q99K41|EMIL1_MOUSE EMILIN-1 OS=Mus musculus GN=Emilin1 PE=1 SV=1	Emilin1	23351.7	248425	2.02187e+06	297308	23507.7	522893
ECM Glycoproteins	Core matrisome	E9PV24|FIBA_MOUSE Fibrinogen alpha chain OS=Mus musculus GN=Fga PE=1 SV=1	Fga	24852.3	282549	84657.6	204401	2288.9	119750
ECM Glycoproteins	Core matrisome	P11276|FINC_MOUSE Fibronectin OS=Mus musculus GN=Fn1 PE=1 SV=4	Fn1	169462	3.81971e+06	6.17539e+06	3.04107e+06	179749	2.67708e+06
Proteoglycans	Core matrisome	Q05793|PGBM_MOUSE Basement membrane-specific heparan sulfate proteoglycan core protein OS=Mus musculus GN=Hspg2 PE=1 SV=1	Hspg2	3.35593e+06	6.81031e+06	2.50356e+07	1.24728e+07	1.41615e+06	9.81817e+06
ECM Glycoproteins	Core matrisome	Q61789|LAMA3_MOUSE Laminin subunit alpha-3 OS=Mus musculus GN=Lama3 PE=1 SV=4	Lama3	41795.1	81402.9	1.85168e+06	359302	49217	476679
ECM Glycoproteins	Core matrisome	P97927|LAMA4_MOUSE Laminin subunit alpha-4 OS=Mus musculus GN=Lama4 PE=1 SV=2	Lama4	12270.1	8699.17	42348.5	5640.02	2714.38	14334.5
ECM Glycoproteins	Core matrisome	Q61001|LAMA5_MOUSE Laminin subunit alpha-5 OS=Mus musculus GN=Lama5 PE=1 SV=4	Lama5	228788	590159	5.69327e+06	1.48087e+06	237120	1.64604e+06
ECM Glycoproteins	Core matrisome	P02469|LAMB1_MOUSE Laminin subunit beta-1 OS=Mus musculus GN=Lamb1 PE=1 SV=3	Lamb1	136223	174015	1.09237e+06	292210	82220.6	355407
ECM Glycoproteins	Core matrisome	Q61292|LAMB2_MOUSE Laminin subunit beta-2 OS=Mus musculus GN=Lamb2 PE=1 SV=2	Lamb2	52721.7	230138	2.22373e+06	549905	33408.7	617980
ECM Glycoproteins	Core matrisome	Q61087|LAMB3_MOUSE Laminin subunit beta-3 OS=Mus musculus GN=Lamb3 PE=1 SV=2	Lamb3	13715.6	59529.1	1.64143e+06	260936	15689.9	398260
ECM Glycoproteins	Core matrisome	P02468|LAMC1_MOUSE Laminin subunit gamma-1 OS=Mus musculus GN=Lamc1 PE=1 SV=2	Lamc1	214854	1.49914e+06	1.05287e+07	2.73711e+06	122805	3.02052e+06
ECM Glycoproteins	Core matrisome	Q61092|LAMC2_MOUSE Laminin subunit gamma-2 OS=Mus musculus GN=Lamc2 PE=1 SV=2	Lamc2	30160.8	34118.5	429104	176730	35414.1	141105
ECM Glycoproteins	Core matrisome	P10493|NID1_MOUSE Nidogen-1 OS=Mus musculus GN=Nid1 PE=1 SV=2	Nid1	5234.17	27456	385070	55646.2	4839.87	95649.3
ECM Glycoproteins	Core matrisome	Q91V88|NPNT_MOUSE Nephronectin OS=Mus musculus GN=Npnt PE=1 SV=1	Npnt	48901.7	632526	4.66406e+06	1.70444e+06	150057	1.44e+06

## Sheet: total proteins
Target	Lung bleo	Lung bleo	Lung bleo	Lung bleo	Lung bleo	Mean Lung bleo
Acaca	1233	1427	191836	3805	1754	200055
Actb	1351297	997364	707248	1088895	795990	4940793
Adgrb3	2405812	107848	891047	528885	511830	4445422
Alb	144766	32593	94009	52866	9753	333987
Aldoa	6778	4558	3186	10844	1713	27079
Aldob	187554	20171	3714	74990	3912	290341
Anxa1	206337	18286	23731	499795	14392	762540
Anxa2	171813	114103	16652	33241	33393	369202
Apbb1ip	109233	324000	160642	459768	728053	1781695
Arg1	72097	20886	0	5788	2422	101192
Arl4a	544343	382610	410403	393270	601280	2331906
Ass1	161409	22322	10963	92129	8949	295773
Atp5a1	250750	22458	58282	191601	23861	546952
Bhmt	665685	82448	26626	333309	2947	1111014
Bsn	10080637	808735	1457678	886935	1080272	14314257
C3	60726107	10482484	12293678	12633468	9332455	105468192
Ca3	16255	149	182	15380	64	32030
Calml3	15973	7908	15715	16493	10208	66297
Chuk	0	61915	69797	162831	4067	298611
Col1a1	1712691	22340388	54540616	86887071	8886503	174367268
Col1a2	143000	2213183	6433307	6958832	432398	16180720
Col3a1	279716	4202625	17882436	18620719	1120273	42105769
Col4a1	1248344	3188033	17448959	10485246	706800	33077381
Col4a2	763207	2788636	13487624	7568675	669431	25277574
Col4a3	43204	156048	867446	381483	59637	1507818
Col4a4	8308	58959	1075873	449557	9165	1601861
Col5a1	135197	492242	1340198	1118808	223083	3309527
Col5a2	7988	177319	859901	820637	10504	1876350
Cps1	1371568	202454	48377	853187	11567	2487154
Cyb5a	92007	0	0	4322	0	96329
Dbi	258376	2173	125	8137	121	268932
Dsg1b	184110	220405	26601	65664	67797	564577
Dsp	549259	419607	87038	125576	138693	1320173
Eef1a1	508658	120020	64968	318264	71377	1083287
Emilin1	23352	248425	2021872	297308	23508	2614465
Eno1	12204	8954	2687	6460	7270	37576
Fabp5	9956	21579	11630	20252	16918	80334
Fga	24852	282549	84658	204401	2289	598749
Fn1	169462	3819714	6175390	3041070	179749	13385386
Gapdh	117983	49517	20770	69730	2519	260520
Glud1	30036	1604	72	6298	1	38012
Gsta3	149703	82127	58015	127866	74466	492177
Gstp1	129906	12553	2748	139471	2962	287641
H2afz	262670	168589	44232	116431	91574	683496
H3f3c	280670	186343	188129	191280	201976	1048398
Hba	501503	108389	13641	145278	20807	789618
Hbb-b1	457043	32250	21660	249687	9054	769695
Hist1h2bc	243340	215866	61005	181526	96467	798205
Hist1h4a	254994	182465	107436	180025	191406	916326
Hmgcs2	26197	1818	1506	4199	260	33979
Hspa2	181129	67327	29004	52913	31418	361791
Hspa5	37829	3771	2563	4103	1014	49280
Hspd1	71093	1854	2455	6823	0	82225
Hspg2	3355934	6810313	25035601	12472831	1416154	49090833
Igsf5	7568	58104	18205	58994	41313	184184
Insrr	144051	166944	24424	94284	71468	501172
Jup	43580	27686	1130	16788	15614	104798
Krt1	39469260	15273300	5636196	9290164	17978202	87647123
Krt10	73164715	42949635	10186567	17179333	19577950	163058199
Krt12	918237	10093	116444	863399	8298	1916471
Krt13	635887	6925	170427	1388456	16030	2217726
Krt14	193449	38552	2169	47979	19737	301885
Krt16	137836	55424	34370	64371	156529	448531
Krt17	1877265	2018646	74686	412067	335090	4717755
Krt19	2806775	109875	369243	2058842	61241	5405976
Krt2	26527923	13544716	3313756	5809211	6241360	55436966
Krt35	734057	54446	150439	949674	21880	1910496
Krt4	2271077	25205	37560	1262948	17409	3614199
Krt42	11273019	6656393	1335918	2988352	2720823	24974505
Krt5	2189335	1308328	390025	859386	1207227	5954301
Krt6a	579910	114822	194753	752392	554022	2195901
Krt71	121618	62742	4017	81559	3834	273770
Krt73	688042	19762	7574	394578	18824	1128780
Krt75	48161	76388	31163	46190	99284	301187
Krt76	7230314	3136053	1332367	3005078	5020459	19724271
Krt77	715342	823302	34359	37777	112421	1723201
Krt79	4414089	1542703	383802	999884	1278106	8618584
Lama3	41795	81403	1851679	359302	49217	2383397
Lama4	12270	8699	42349	5640	2714	71672
Lama5	228788	590159	5693270	1480866	237120	8230202
Lamb1	136223	174015	1092365	292210	82221	1777034
Lamb2	52722	230138	2223728	549905	33409	3089902
Lamb3	13716	59529	1641429	260936	15690	1991299
Lamc1	214854	1499138	10528702	2737107	122805	15102607
Lamc2	30161	34118	429104	176730	35414	705527
Lyz1	88256	42957	86636	189086	61559	468493
Mast1	1415140	608599	457442	646037	404447	3531664
Mccc1	6439	66684	38580	19385	13413	144501
Mup18	223064	325	304	29663	0	253355
Myl6	227489	342037	220490	264597	497014	1551626
Nccrp1	87364	106192	3650	15373	25750	238329
Nes	30390256	25569558	3486930	7898478	11010736	78355958
Nid1	5234	27456	385070	55646	4840	478246
Npnt	48902	632526	4664060	1704438	150057	7199982
P4hb	236200	0	0	29794	0	265994
Pc	289562	499446	3940331	609987	310603	5649930
Pcca	21307	56184	1973099	161616	61335	2273541
Phf21a	461925	5894	20235	4668	1044	493766
Ppia	44881	7815	6365	9200	9451	77712
Prdx4	95826	2209	411	19461	0	117906
Rgn	159631	38713	820	41619	0	240783
Scn10a	6092	0	0	0	0	6092
Selenbp1	131708	24714	8092	48561	789	213864
Sod1	72232	383	0	352	339	73307
Spen	23581	0	0	0	0	23581
Srcin1	61723	70052	58284	52820	56706	299585
Tmprss13	2074172	2117106	2123483	1868347	2606387	10789496
Tpm3	965	1154	0	887	1553	4558
Tpm4	7344	1654	6503	3389	3055	21943
Ttr	513	12221	15014	23501	20550	71799
Txn	56280	21196	44007	56952	26830	205265
Ubb	345157	111343	101757	205467	163422	927145
Usp34	22871	25220	353059	67047	40053	508249
Usp9x	126161	393737	471042	474731	287467	1753138
