# Supplementary material for: Targeting pleuro-alveolar junctions reverses lung fibrosis in mice
Source: Nat Commun. 2025 Jan 2;16:173. doi: 10.1038/s41467-024-55596-x (PMC11696612; doi:10.1038/s41467-024-55596-x)
Supplement: Supplementary file 4 — Supplementary Data 2 [file 41467_2024_55596_MOESM4_ESM.xlsx]

## Sheet: Tabelle1
Category	Division	EntryName	EntrezGeneSymbol	parenchyme replicate 1	parenchyme replicate 2	parenchyme replicate 3	parenchyme replicate 4	parenchyme replicate 5	parenchyme replicate 6	pleura replicate 1	pleura replicate 2	pleura replicate 3	pleura replicate 4	pleura replicate 5	pleura replicate 6	P-val	Significance
ECM Regulators	Matrisome-associated	Alpha-2-macroglobulin OS=Homo sapiens GN=A2M PE=1 SV=3	A2M	10015492	74320289	62126671	1666440	3449364	9715281	90412700	78213334				808935	0.818017	no
ECM Regulators	Matrisome-associated	Alpha-2-macroglobulin-like protein 1 OS=Homo sapiens GN=A2ML1 PE=1 SV=3	A2ML1		3753430	2546951	743851	18222859	505484	4671240	4876936	3895814		2862279	1802126	0.584619	no
ECM Glycoproteins	Core matrisome	Target of Nesh-SH3 OS=Homo sapiens GN=ABI3BP PE=1 SV=1	ABI3BP	4148447		430285				9085661	9729560					0.334707	no
ECM Regulators	Matrisome-associated	A disintegrin and metalloproteinase with thrombospondin motifs 4 OS=Homo sapiens GN=ADAMTS4 PE=1 SV=3	ADAMTS4	25086959	74813543	68636405	7386705	7189915	5598021	62382492	73188123	25653427	12638435	4583324	14517555	0.811726	no
ECM Regulators	Matrisome-associated	ADAMTS-like protein 1 OS=Homo sapiens GN=ADAMTSL1 PE=1 SV=4	ADAMTSL1	1863254	9989833	7822228	1008625	599186	991753	12655184	12570317			4257308	1847343	0.16061	no
ECM Regulators	Matrisome-associated	ADAMTS-like protein 3 OS=Homo sapiens GN=ADAMTSL3 PE=1 SV=4	ADAMTSL3	1426561	15016546	8725668	1118858	883769		11897541	13495461					0.0611691	no
ECM Regulators	Matrisome-associated	ADAMTS-like protein 4 OS=Homo sapiens GN=ADAMTSL4 PE=1 SV=2	ADAMTSL4	1540033	2500011	3377225	1364024	2249834	2154877	2646556	5436065		799888		1203875	0.858758	no
ECM Glycoproteins	Core matrisome	Adiponectin OS=Homo sapiens GN=ADIPOQ PE=1 SV=1	ADIPOQ	2496488	8788485	10413970	13354944	12294689	25642410		8233407	5285178	11690713	4229178	23172226	0.767361	no
ECM Glycoproteins	Core matrisome	Adipocyte enhancer-binding protein 1 OS=Homo sapiens GN=AEBP1 PE=1 SV=1	AEBP1	1608504	6339140	2145452	5596678	5070559	3184401	6911325	6371136		20670948	2152113	7729594	0.164945	no
ECM Glycoproteins	Core matrisome	Agrin OS=Homo sapiens GN=AGRN PE=1 SV=5	AGRN	8667297277	442840180	729710738	556080053	1483509837	1047561616	478621154	451031166	2665496799	1263188735	3708401627	1356876998	0.905331	no
ECM Regulators	Matrisome-associated	Protein AMBP OS=Homo sapiens GN=AMBP PE=1 SV=1	AMBP	589056591	1142171204	1135345090	683944182	587110997	550448754	842918638	1048702740	774265425	1336141124	511007850	443715117	0.879458	no
Secreted Factors	Matrisome-associated	Angiopoietin-related protein 2 OS=Homo sapiens GN=ANGPTL2 PE=2 SV=1	ANGPTL2	1486821	9262675	4841951	522327			14164444	13996163					0.0702592	no
Secreted Factors	Matrisome-associated	Angiopoietin-related protein 4 OS=Homo sapiens GN=ANGPTL4 PE=1 SV=2	ANGPTL4			424226				2351175	1618268		2113177		748363		no
Secreted Factors	Matrisome-associated	Angiopoietin-related protein 6 OS=Homo sapiens GN=ANGPTL6 PE=1 SV=1	ANGPTL6							1663379	1270757						no
ECM-affiliated Proteins	Matrisome-associated	Annexin A1 OS=Homo sapiens GN=ANXA1 PE=1 SV=2	ANXA1	517210363	514250249	463751916	225542697	248265749	449666672	554021856	561370345	172500999	143824912	126467704	280327199	0.230464	no
ECM-affiliated Proteins	Matrisome-associated	Annexin A11 OS=Homo sapiens GN=ANXA11 PE=1 SV=1	ANXA11	38515633	9362532	17911439		8046635	5438664	18648113	10909068	3032816	24959468	99446464	3909395	0.888901	no
ECM-affiliated Proteins	Matrisome-associated	Annexin A2 OS=Homo sapiens GN=ANXA2 PE=1 SV=2	ANXA2	157963595	79529269	69400943	34426699	123810334	81299260	134083281	69295913	107961015	56697988	63169070	69671649	0.905009	no
ECM-affiliated Proteins	Matrisome-associated	Annexin A4 OS=Homo sapiens GN=ANXA4 PE=1 SV=4	ANXA4							3114043							no
ECM-affiliated Proteins	Matrisome-associated	Annexin A5 OS=Homo sapiens GN=ANXA5 PE=1 SV=2	ANXA5	107026251	69912791	57038869	8342791	16154467	57640223	43726341	48120838	3261168	14809632	9622141	20499170	0.168856	no
ECM-affiliated Proteins	Matrisome-associated	Annexin A6 OS=Homo sapiens GN=ANXA6 PE=1 SV=3	ANXA6	281084033	193512062	172305383	16523056	22339415	136481698	139860699	147895804	4954175	17380909	21155025	15204023	0.160523	no
ECM-affiliated Proteins	Matrisome-associated	Annexin A7 OS=Homo sapiens GN=ANXA7 PE=1 SV=3	ANXA7	19887414	13393221	14563633		2370309	5141891	13346875	12289798	1289107			2102992	0.418974	no
Proteoglycans	Core matrisome	Asporin OS=Homo sapiens GN=ASPN PE=1 SV=2	ASPN	1361572	13838923	761391	545910	887089	3325941	31778534	28883845	16934240	6734506	14157214	4639195	0.00633631	yes
Proteoglycans	Core matrisome	Biglycan OS=Homo sapiens GN=BGN PE=1 SV=2	BGN	331517322	3967402453	1537331892	1386841900	931246690	392092354	5113853398	6160924327	366677797	470767002	206770813	220668413	0.756498	no
Secreted Factors	Matrisome-associated	Bone morphogenetic protein 3 OS=Homo sapiens GN=BMP3 PE=1 SV=2	BMP3		2889060	349066				4402485	3015407					0.432824	no
Secreted Factors	Matrisome-associated	Bone morphogenetic protein 5 OS=Homo sapiens GN=BMP5 PE=2 SV=1	BMP5	973930	30370899	14425467	2431326	2166177	1495295	18829916	20193830				2348924	0.361537	no
ECM Glycoproteins	Core matrisome	BMP-binding endothelial regulator protein OS=Homo sapiens GN=BMPER PE=1 SV=3	BMPER	3191189	7441067	5856384	1794317	3487257		7102161	9544286	1412487	1997047	5669735	8643869	0.68946	no
ECM Regulators	Matrisome-associated	UPF0450 protein C17orf58 OS=Homo sapiens GN=C17orf58 PE=3 SV=2	C17orf58		2212060	360057		944571	478859	3924960	3733317					0.0286048	yes
ECM-affiliated Proteins	Matrisome-associated	Complement C1q subcomponent subunit A OS=Homo sapiens GN=C1QA PE=1 SV=2	C1QA	63657961	52613016	74166120	47263398	80382531	88921230	27333241	47853926	115724613	74054637	74398010	168941146	0.768083	no
ECM-affiliated Proteins	Matrisome-associated	Complement C1q subcomponent subunit C OS=Homo sapiens GN=C1QC PE=1 SV=3	C1QC	6121921	8691807	8669112	3847082	3909755	10627981	6665770	6864822	1873095	5529517	3146196	2479859	0.114002	no
ECM-affiliated Proteins	Matrisome-associated	Complement C1q tumor necrosis factor-related protein 2 OS=Homo sapiens GN=C1QTNF2 PE=1 SV=1	C1QTNF2	233665	317693	540015	3388686	1502342	2237571	1089837	1297833		657928	524878		0.924759	no
ECM-affiliated Proteins	Matrisome-associated	Complement C1q tumor necrosis factor-related protein 5 OS=Homo sapiens GN=C1QTNF5 PE=1 SV=1	C1QTNF5		4485397	4692379	3088462	3043959	9336021	2602327	4218863				1017048	0.229637	no
ECM-affiliated Proteins	Matrisome-associated	Complement C1q tumor necrosis factor-related protein 7 OS=Homo sapiens GN=C1QTNF7 PE=2 SV=1	C1QTNF7	11158212	9491445	12320287	22055862	15829972	26761193	5487789	7991342	13148410	25972431	34774890	30411177	0.904849	no
Secreted Factors	Matrisome-associated	C-C motif chemokine 19 OS=Homo sapiens GN=CCL19 PE=1 SV=1	CCL19		7186947	1549191		933420		5321017	5283464					0.284903	no
Secreted Factors	Matrisome-associated	C-C motif chemokine 21 OS=Homo sapiens GN=CCL21 PE=1 SV=1	CCL21		1246118	409528		275025		2480578	2469928					0.0746322	no
Secreted Factors	Matrisome-associated	Chordin OS=Homo sapiens GN=CHRD PE=1 SV=2	CHRD	7320000	11646642	8512997	909321	1713469	1172685	12129024	13247174					0.032417	yes
Secreted Factors	Matrisome-associated	Chordin-like protein 1 OS=Homo sapiens GN=CHRDL1 PE=1 SV=1	CHRDL1	6162686	17781647	14005595	3727897	3719017	3027598	16471696	22737183					0.0183299	yes
ECM Glycoproteins	Core matrisome	Cartilage intermediate layer protein 1 OS=Homo sapiens GN=CILP PE=1 SV=4	CILP							1502697	1282510						no
Collagens	Core matrisome	Collagen alpha-1(X) chain OS=Homo sapiens GN=COL10A1 PE=1 SV=2	COL10A1	105146485	261505338	359486954	42165753	28207016	26718052	67049894	114031818	138664548	25505890	22537119	8915641	0.312334	no
Collagens	Core matrisome	Collagen alpha-1(XII) chain OS=Homo sapiens GN=COL12A1 PE=1 SV=2	COL12A1	488040246	1723823184	819249013	930278870	663284596	696826837	1497928788	2007501903	986260056	780284320	716765284	808621645	0.323457	no
Collagens	Core matrisome	Collagen alpha-1(XIII) chain OS=Homo sapiens GN=COL13A1 PE=1 SV=1	COL13A1	193362006	94150781	169609451	389553818	206246207	353275437	42163240	83713529	177391946	332983258	280876418	265297243	0.484372	no
Collagens	Core matrisome	Collagen alpha-1(XIV) chain OS=Homo sapiens GN=COL14A1 PE=1 SV=3	COL14A1	178023875	459598273	606793872	173630720	243764903	157751277	887784751	772073477	59985328	67196718	71225281	69705478	0.390758	no
Collagens	Core matrisome	Collagen alpha-1(XV) chain OS=Homo sapiens GN=COL15A1 PE=1 SV=2	COL15A1	82956104	29061298	36055960	7544857	7886489	5812965	27963029	37311676	7814481	8668356	5868878	5942837	0.466651	no
Collagens	Core matrisome	Collagen alpha-1(XVI) chain OS=Homo sapiens GN=COL16A1 PE=1 SV=2	COL16A1	549859996	820718073	930356088	812265077	790042582	1200511613	388044423	592841894	589125817	746426110	982968316	828371532	0.208114	no
Collagens	Core matrisome	Collagen alpha-1(XVIII) chain OS=Homo sapiens GN=COL18A1 PE=1 SV=5	COL18A1	82925037	186306363	206842540	153742765	128435857	127102499	209935779	199784104	84647077	110553933	80323139	66783189	0.376691	no
Collagens	Core matrisome	Collagen alpha-1(I) chain OS=Homo sapiens GN=COL1A1 PE=1 SV=5	COL1A1	52925697375	87132813981	97690321093	160571914355	154141601213	195410448235	65934871623	89000984169	125627501986	131502018396	161744150971	169324736308	0.897229	no
Collagens	Core matrisome	Collagen alpha-2(I) chain OS=Homo sapiens GN=COL1A2 PE=1 SV=7	COL1A2	47269275151	105481240273	98249889288	154791117659	147410880483	160977680933	71335275028	104254285544	96754789632	123498166000	130362804011	130681377092	0.89565	no
Collagens	Core matrisome	Collagen alpha-1(XXI) chain OS=Homo sapiens GN=COL21A1 PE=2 SV=1	COL21A1	850806137	2677768064	1735660704	1308864070	1055506581	1143207403	1353126152	1768953910	1068341827	871174153	928080761	835250892	0.323412	no
Collagens	Core matrisome	Collagen alpha-1(XXIV) chain OS=Homo sapiens GN=COL24A1 PE=1 SV=2	COL24A1	3055931	1556299	2987321	5972231	1604750	4013431	269229	1039799			1516610	2021713	0.0863546	no
Collagens	Core matrisome	Collagen alpha-1(XXVI) chain OS=Homo sapiens GN=COL26A1 PE=1 SV=1	COL26A1	1147340	2406642	3726289	4299126	3556781	4631656	3559072	5158208	1959074	3045564	2718783	3480684	0.820302	no
Collagens	Core matrisome	Collagen alpha-1(XXVII) chain OS=Homo sapiens GN=COL27A1 PE=1 SV=1	COL27A1	10787421	1798965	4847984	24109217	8645104	11505552	202311	809835	3965752	9327859	15057853	5791299	0.22165	no
Collagens	Core matrisome	Collagen alpha-1(II) chain OS=Homo sapiens GN=COL2A1 PE=1 SV=3	COL2A1	585774180	934503997	1012751495	1715313739	1698550131	1938888873	616983573	1014038211	1508479769	1481564396	1656078047	2555880159	0.706554	no
Collagens	Core matrisome	Collagen alpha-1(III) chain OS=Homo sapiens GN=COL3A1 PE=1 SV=4	COL3A1	39287127635	44702092194	54044992354	98406252473	98989575543	174125550309	23859913973	40798299210	72692044812	90224214963	117722804516	142127118705	0.854194	no
Collagens	Core matrisome	Collagen alpha-1(IV) chain OS=Homo sapiens GN=COL4A1 PE=1 SV=3	COL4A1	9799572878	11162196328	12765147100	18124006684	16766021591	23282389940	5673259589	9590981554	14747274304	16667765339	15500911820	17044765001	0.459454	no
Collagens	Core matrisome	Collagen alpha-2(IV) chain OS=Homo sapiens GN=COL4A2 PE=1 SV=4	COL4A2	11765512233	13515675772	13831774809	19393328498	17473033483	25190123748	7682568361	12644523495	17127636664	24073062187	16362738186	17439617621	0.68133	no
Collagens	Core matrisome	Collagen alpha-3(IV) chain OS=Homo sapiens GN=COL4A3 PE=1 SV=3	COL4A3	532279861	714298406	823916823	1017535961	908451119	1196448330	511875161	762019069	697807244	1038206700	683588410	710666916	0.323948	no
Collagens	Core matrisome	Collagen alpha-4(IV) chain OS=Homo sapiens GN=COL4A4 PE=1 SV=3	COL4A4	618603683	969228627	1044144892	1557165566	1375329024	1894944798	629463063	963277360	930753425	2046685925	895817381	989027895	0.518832	no
Collagens	Core matrisome	Collagen alpha-5(IV) chain OS=Homo sapiens GN=COL4A5 PE=1 SV=2	COL4A5	143806403	202397791	233638483	299207054	242069620	296362397	115115072	195720909	240252470	249422987	180551368	215654143	0.313299	no
Collagens	Core matrisome	Collagen alpha-6(IV) chain OS=Homo sapiens GN=COL4A6 PE=1 SV=3	COL4A6	10787128	9575378	15677730	21164901	21371842	27160769	7787553	18406964	13773943	21125833	19083319	13876864	0.67214	no
Collagens	Core matrisome	Collagen alpha-1(V) chain OS=Homo sapiens GN=COL5A1 PE=1 SV=3	COL5A1	2224899344	4580576585	4423823563	7720942514	6818538533	7005190485	3391119809	4394269287	3997299602	5211579515	6742405698	5242363879	0.754359	no
Collagens	Core matrisome	Collagen alpha-2(V) chain OS=Homo sapiens GN=COL5A2 PE=1 SV=3	COL5A2	4973581754	9951974368	9346468435	16234259314	15271067100	19131158676	6886499941	9984296655	9489488106	11556588368	14533784350	13966130636	0.802098	no
Collagens	Core matrisome	Collagen alpha-3(V) chain OS=Homo sapiens GN=COL5A3 PE=1 SV=3	COL5A3	635295090	1332890122	1117505571	2035870444	1849212283	2576825464	773103067	1104898915	1180048370	2010658754	1739252849	1534154187	0.731913	no
Collagens	Core matrisome	Collagen alpha-1(VI) chain OS=Homo sapiens GN=COL6A1 PE=1 SV=3	COL6A1	4005017386	26944803860	11293323814	7628871992	9779787440	4884192597	42563599624	49303718409	2508182547	4603407056	2573172847	2719327825	0.810505	no
Collagens	Core matrisome	Collagen alpha-2(VI) chain OS=Homo sapiens GN=COL6A2 PE=1 SV=4	COL6A2	4671057371	24338947671	12368567404	9788960995	11712694627	6294877675	38273053422	44265216091	4423725114	5870567791	3349351031	3706457201	0.853548	no
Collagens	Core matrisome	Collagen alpha-3(VI) chain OS=Homo sapiens GN=COL6A3 PE=1 SV=5	COL6A3	7337243146	32974320461	14602492301	13168809786	16011161087	7463388027	59727825101	65723028161	8119428938	9563438740	6466171416	6161242092	0.804505	no
Collagens	Core matrisome	Collagen alpha-5(VI) chain OS=Homo sapiens GN=COL6A5 PE=1 SV=1	COL6A5	102788795	437523357	178963997	33290267	71416304	14025807	692191216	727387440	198338664	90809391	21750729	84628982	0.376844	no
Collagens	Core matrisome	Collagen alpha-6(VI) chain OS=Homo sapiens GN=COL6A6 PE=1 SV=2	COL6A6	1261414678	6995308127	2709530055	1441811020	1386516321	607685278	6756385634	8177299967	1793517124	1188692383	1136026746	715798482	0.717178	no
Collagens	Core matrisome	Collagen alpha-1(VII) chain OS=Homo sapiens GN=COL7A1 PE=1 SV=2	COL7A1	19182720	43900952	25929974	40636822	27206638	32401217	11289712	61896569	38256261	15629233	37193413	24453811	0.686155	no
Collagens	Core matrisome	Collagen alpha-1(VIII) chain OS=Homo sapiens GN=COL8A1 PE=1 SV=2	COL8A1	1408310124	2792425029	2900446019	2079029231	1986905921	2520725982	1074839164	1578066112	1967300913	1924604661	2174628933	1998089459	0.145073	no
Collagens	Core matrisome	Collagen alpha-2(VIII) chain OS=Homo sapiens GN=COL8A2 PE=1 SV=2	COL8A2	295927912	771975113	813923504	218478686	215294310	200722323	228526172	413913865	462324592	160268298	186020949	181365133	0.330466	no
ECM-affiliated Proteins	Matrisome-associated	Collectin-12 OS=Homo sapiens GN=COLEC12 PE=1 SV=3	COLEC12	21069924	6387297	22373766	70144947	62150813	120104036	1988637	3193899	46799997	55768129	82367246	66820007	0.571962	no
ECM Glycoproteins	Core matrisome	Cartilage oligomeric matrix protein OS=Homo sapiens GN=COMP PE=1 SV=2	COMP	1742097	1771571					736516	1595083					0.429506	no
Secreted Factors	Matrisome-associated	Cytokine receptor-like factor 1 OS=Homo sapiens GN=CRLF1 PE=1 SV=1	CRLF1	5510192	16348348	14837427	1682081	3713559	1160611	16185995	25841654		1025180	1037814	355673	0.607367	no
Secreted Factors	Matrisome-associated	Cornulin OS=Homo sapiens GN=CRNN PE=1 SV=1	CRNN	1995121		342005				17855121				408059		0.646918	no
ECM Regulators	Matrisome-associated	Cystatin-C OS=Homo sapiens GN=CST3 PE=1 SV=1	CST3	45140725	61956186	28824653	51644082	348748578	70471832	10662297	10774644	264897194	71157937	43831905	136208710	0.0001	yes
ECM Regulators	Matrisome-associated	Cystatin-A OS=Homo sapiens GN=CSTA PE=1 SV=1	CSTA	2215638	547148	1614861		504131	4985455	14648722	838308					0.604321	no
ECM Regulators	Matrisome-associated	Cystatin-B OS=Homo sapiens GN=CSTB PE=1 SV=2	CSTB						8060804							0.629956	no
ECM Glycoproteins	Core matrisome	Collagen triple helix repeat-containing protein 1 OS=Homo sapiens GN=CTHRC1 PE=1 SV=1	CTHRC1	16081998		6070879			1772056		684197	68107310		61816385		0.613171	no
ECM Regulators	Matrisome-associated	Cathepsin B OS=Homo sapiens GN=CTSB PE=1 SV=3	CTSB	6131968	7660361	8496823	9393190	26750719	42079066	8429023	6555669	13642323	8405930	10728632	18798268	0.590563	no
ECM Regulators	Matrisome-associated	Cathepsin D OS=Homo sapiens GN=CTSD PE=1 SV=1	CTSD	107322349	27713307	31786506	180629375	575630960	897585470	41639722	27510237	212203580	249628090	168575013	449508261	0.886274	no
ECM Regulators	Matrisome-associated	Cathepsin F OS=Homo sapiens GN=CTSF PE=1 SV=1	CTSF	1009265	19672183	11614420	14063687	2780439	3090083	16925849	16458297		2313373	2464146		0.857871	no
ECM Regulators	Matrisome-associated	Cathepsin G OS=Homo sapiens GN=CTSG PE=1 SV=2	CTSG	173138154	268335571	256985784	234133318	148724037	256817902	409179613	453590879	486590710	171642203	350898583	212223068	0.0852553	no
ECM Regulators	Matrisome-associated	Pro-cathepsin H OS=Homo sapiens GN=CTSH PE=1 SV=4	CTSH					6126235	1660318	532332	635956					0.227947	no
ECM Regulators	Matrisome-associated	Cathepsin L1 OS=Homo sapiens GN=CTSL PE=1 SV=2	CTSL				811730		3995301					3503838			no
ECM Regulators	Matrisome-associated	Cathepsin S OS=Homo sapiens GN=CTSS PE=1 SV=3	CTSS	970633	997196	880945	12536424	13558751	54716315	765626	858425	1712071	8230115	5677777	15133583	0.675769	no
ECM Regulators	Matrisome-associated	Cathepsin Z OS=Homo sapiens GN=CTSZ PE=1 SV=1	CTSZ	2933818	5658523	3424744	4458957	4875627	16760887	1891167	2908004		2529879	2688008	4547020	0.0625958	no
Secreted Factors	Matrisome-associated	Stromal cell-derived factor 1 OS=Homo sapiens GN=CXCL12 PE=1 SV=1	CXCL12	3754212	45601202	104753739	5307789	1463909	1659379	133220523	111990649	34871691	1231688	1661497	2498345	0.72946	no
Proteoglycans	Core matrisome	Decorin OS=Homo sapiens GN=DCN PE=1 SV=1	DCN	62045376	288067628	165774269	248286039	247212163	449797420	642980919	694184410	49816921	93573419	61935169	74944955	0.543529	no
ECM Glycoproteins	Core matrisome	Deleted in malignant brain tumors 1 protein OS=Homo sapiens GN=DMBT1 PE=1 SV=2	DMBT1	133734650	65030648	91503365	100116139	87108200	76338791	743010291	45810583	166807375	277854533	392855201	247278758	0.0568362	no
ECM Glycoproteins	Core matrisome	Dermatopontin OS=Homo sapiens GN=DPT PE=1 SV=2	DPT	106954532	207545909	180308392	174470330	166999101	124013560	228750221	290624107	268110166	179341922	183494767	195340643	0.0266277	yes
Secreted Factors	Matrisome-associated	Interleukin-27 subunit beta OS=Homo sapiens GN=EBI3 PE=1 SV=2	EBI3		1073254					2300017	2594043					0.0001	yes
ECM Glycoproteins	Core matrisome	Extracellular matrix protein 1 OS=Homo sapiens GN=ECM1 PE=1 SV=2	ECM1	31629988	47251343	31417072	3439173	24976151	27809151	36748613	48072621	14121132	16437525	15067166	14513305	0.934589	no
ECM Glycoproteins	Core matrisome	EGF-containing fibulin-like extracellular matrix protein 1 OS=Homo sapiens GN=EFEMP1 PE=1 SV=2	EFEMP1	132286230	233120151	213338706	143757432	119113854	198463472	150766039	247223905	294022384	95234098	774268258	158652629	0.391984	no
ECM Glycoproteins	Core matrisome	EGF-containing fibulin-like extracellular matrix protein 2 OS=Homo sapiens GN=EFEMP2 PE=1 SV=3	EFEMP2	7828999	5392617	4250700	2464552	650614	2215453	6099046	5638194	11321208	2095523	4715274	4268291	0.234287	no
Secreted Factors	Matrisome-associated	Epidermal growth factor-like protein 7 OS=Homo sapiens GN=EGFL7 PE=1 SV=3	EGFL7	7188296	29102592	23123237	16539677	16457925	23701248	20503392	42879415	3936327	5555926	4169267	7591294	0.179059	no
ECM Regulators	Matrisome-associated	Neutrophil elastase OS=Homo sapiens GN=ELANE PE=1 SV=1	ELANE	58304279	53529566	90350660	66445476	76109997	54414424	80711860	100885642	22745306	37840193	29999429	37035754	0.17722	no
ECM Glycoproteins	Core matrisome	Elastin OS=Homo sapiens GN=ELN PE=1 SV=3	ELN	738819	11445835	13136678	12124624	4741815	2825159	15156263	17479528		5715073			0.207748	no
ECM Glycoproteins	Core matrisome	EMI domain-containing protein 1 OS=Homo sapiens GN=EMID1 PE=2 SV=1	EMID1			2514865				3029392	2671459						no
ECM Glycoproteins	Core matrisome	EMILIN-1 OS=Homo sapiens GN=EMILIN1 PE=1 SV=2	EMILIN1	4339099529	10156235495	9103174980	4357165535	3406237192	4841452153	9857097152	11160340692	2270835540	2449230433	2518300844	2121251447	0.350931	no
ECM Glycoproteins	Core matrisome	EMILIN-2 OS=Homo sapiens GN=EMILIN2 PE=1 SV=3	EMILIN2	147111209	239190523	209432604	67143359	77206221	63403695	210182298	293365329	79966730	92922282	85283674	53100091	0.944117	no
ECM Regulators	Matrisome-associated	Coagulation factor XIII A chain OS=Homo sapiens GN=F13A1 PE=1 SV=4	F13A1	49252981	24449783	9942088	7342727	13463709	15088784	64737051	74914325	6651954	1808430	1932949	14219135	0.597165	no
ECM Regulators	Matrisome-associated	Coagulation factor IX OS=Homo sapiens GN=F9 PE=1 SV=2	F9	5338546	5472498	5103058	3253862	3969502		3821288	5038801	5463352	9860129	3098785	1224238	0.674729	no
ECM Glycoproteins	Core matrisome	Fibulin-1 OS=Homo sapiens GN=FBLN1 PE=1 SV=4	FBLN1	132897405	200475215	199948678	76274617	99960761	121233544	193238566	290759702	63479519	50616805	28505953	21416221	0.20777	no
ECM Glycoproteins	Core matrisome	Fibulin-2 OS=Homo sapiens GN=FBLN2 PE=1 SV=2	FBLN2	339679804	487082978	603072722	401855616	256481987	244480217	480826244	643867440	164242044	114041620	138030946	103686870	0.148753	no
ECM Glycoproteins	Core matrisome	Fibulin-5 OS=Homo sapiens GN=FBLN5 PE=1 SV=1	FBLN5	141700833	185363253	197008198	118607655	85817757	114585997	107357322	161612546	76790764	110708949	53594655	71433613	0.0840065	no
ECM Glycoproteins	Core matrisome	Fibulin-7 OS=Homo sapiens GN=FBLN7 PE=2 SV=1	FBLN7	6224979	35908074	17954934	3597300	3476033	3981029	35218063	31888255	1998543				0.637966	no
ECM Glycoproteins	Core matrisome	Fibrillin-1 OS=Homo sapiens GN=FBN1 PE=1 SV=3	FBN1	15631611099	25054344506	23221798856	23554212801	18016900755	27360049066	26418410442	35770564023	9726029617	14958791247	11805689593	12236570230	0.260318	no
ECM Glycoproteins	Core matrisome	Fibrillin-2 OS=Homo sapiens GN=FBN2 PE=1 SV=3	FBN2	45055806	69594592	190239970	277952254	108349206	218734351	198543644	216989824	65635940	53064560	25846628	42375501	0.272649	no
ECM Glycoproteins	Core matrisome	Fibrillin-3 OS=Homo sapiens GN=FBN3 PE=2 SV=3	FBN3	28852125	49234393	35351801	28443922	26841297	34163946	28872720	61394494	1667722	9466646	6292234	8575465	0.078711	no
ECM-affiliated Proteins	Matrisome-associated	Ficolin-1 OS=Homo sapiens GN=FCN1 PE=1 SV=2	FCN1				3126070		11634966								yes
ECM Glycoproteins	Core matrisome	Fibrinogen alpha chain OS=Homo sapiens GN=FGA PE=1 SV=2	FGA	244181780	670437673	396058341	131180640	191624019	389714958	557948942	468299708	62789981	120151563	100663123	170268942	0.284737	no
ECM Glycoproteins	Core matrisome	Fibrinogen beta chain OS=Homo sapiens GN=FGB PE=1 SV=2	FGB	136078520	369924799	172044237	52658912	77369544	236159185	369055364	166140746	18155506	43065334	76667811	54579491	0.264784	no
Secreted Factors	Matrisome-associated	Fibroblast growth factor 2 OS=Homo sapiens GN=FGF2 PE=1 SV=3	FGF2	8291607	15280854	16586938	18421734	14755323	18981570	17613615	24413101		28780391	2718297	10806154	0.766575	no
ECM Glycoproteins	Core matrisome	Fibrinogen gamma chain OS=Homo sapiens GN=FGG PE=1 SV=3	FGG	83624311	395017498	182274653	40257648	75070976	176533956	490349816	374166983	12667244	14967154	35161151	16264016	0.299726	no
ECM Glycoproteins	Core matrisome	Fibroleukin OS=Homo sapiens GN=FGL2 PE=1 SV=1	FGL2		2450597	505274				1650346	1339741					0.776143	no
Secreted Factors	Matrisome-associated	Filaggrin OS=Homo sapiens GN=FLG PE=1 SV=3	FLG	30033294	11717331	7404852	13089674	228038686	11354130	23330727	5829683	65018859	12886207	29322136	53680363	0.855483	no
Secreted Factors	Matrisome-associated	Filaggrin-2 OS=Homo sapiens GN=FLG2 PE=1 SV=1	FLG2	169914329	13375040	7090151	18450595	103180162	25987785	14007412	11484666	111048892	62500119	68687588	66545720	0.635414	no
ECM Glycoproteins	Core matrisome	Fibronectin OS=Homo sapiens GN=FN1 PE=1 SV=4	FN1	5376040304	9315824493	7899457997	4762089747	5232214474	4279344398	9175144871	11449302844	3700412268	3104572321	2931880942	2960283985	0.435047	no
ECM Glycoproteins	Core matrisome	Fibronectin type III domain-containing protein 7 OS=Homo sapiens GN=FNDC7 PE=2 SV=3	FNDC7	21622425	27076235	26875651	14966168	13423460	50905170	34353020	47641064	45904661	20483261	26347911	73054113	0.103328	no
Secreted Factors	Matrisome-associated	Growth/differentiation factor 10 OS=Homo sapiens GN=GDF10 PE=2 SV=1	GDF10	68589269	195465901	100508973	15638010	36795291	12698004	225808900	191203308	27401143	34074619	27719296	19151790	0.839108	no
Secreted Factors	Matrisome-associated	Growth/differentiation factor 15 OS=Homo sapiens GN=GDF15 PE=1 SV=3	GDF15		1233387	306280	121724			2007439	2256723				497535	0.200011	no
ECM Glycoproteins	Core matrisome	Hemicentin-1 OS=Homo sapiens GN=HMCN1 PE=1 SV=2	HMCN1	25474545	54214371	42058383	24827803	33358035	91554799	47235468	41083852	18889856	14239448	18852069	30940430	0.147093	no
ECM Regulators	Matrisome-associated	Inactive heparanase-2 OS=Homo sapiens GN=HPSE2 PE=1 SV=3	HPSE2	3106645	4518755	5121829	1985314	1058160		6129813	5634589	17062907	4805452	1371922	3106436	0.238132	no
ECM-affiliated Proteins	Matrisome-associated	Hemopexin OS=Homo sapiens GN=HPX PE=1 SV=2	HPX	7979372	8745860	7878628	3065427	3117554	7336711	4870859	4873935					0.420306	no
ECM Regulators	Matrisome-associated	Histidine-rich glycoprotein OS=Homo sapiens GN=HRG PE=1 SV=1	HRG	359208849	448544621	432461951	376957003	437140082	1467095160	234702138	324396043	162401726	420835923	297700169	609009474	0.124012	no
Secreted Factors	Matrisome-associated	Hornerin OS=Homo sapiens GN=HRNR PE=1 SV=2	HRNR	20052640	2528509	7267630	11820944	12181918	25523899	10813820	31114683	65208494	21278560	33926090	134026124	0.0316846	yes
Proteoglycans	Core matrisome	Basement membrane-specific heparan sulfate proteoglycan core protein OS=Homo sapiens GN=HSPG2 PE=1 SV=4	HSPG2	12060675515	18890312507	19222467226	13664368611	13228184870	14629500896	17506956475	24901152030	17181731405	16962333207	8855556190	9227175116	0.923787	no
ECM Regulators	Matrisome-associated	Serine protease HTRA1 OS=Homo sapiens GN=HTRA1 PE=1 SV=1	HTRA1	35807134	159649212	97948569	16698121	25057358	18859107	100936876	118026485		9294025		1232188	0.553944	no
ECM Glycoproteins	Core matrisome	Insulin-like growth factor-binding protein complex acid labile subunit OS=Homo sapiens GN=IGFALS PE=1 SV=1	IGFALS	4817186	13392105	6954917	2930414	1519133	2501461	15247489	14152868		1748461		1789609	0.774495	no
ECM Glycoproteins	Core matrisome	Insulin-like growth factor-binding protein 3 OS=Homo sapiens GN=IGFBP3 PE=1 SV=2	IGFBP3	653712	11152902	7259402		976501	361280	4218649	5017851					0.239826	no
ECM Glycoproteins	Core matrisome	Insulin-like growth factor-binding protein 7 OS=Homo sapiens GN=IGFBP7 PE=1 SV=1	IGFBP7		4551046	4866988		686300	2166476	3425946	6164441					0.296127	no
ECM Glycoproteins	Core matrisome	Immunoglobulin superfamily member 10 OS=Homo sapiens GN=IGSF10 PE=2 SV=1	IGSF10		1548231	865642				2549265	2940129					0.191015	no
Secreted Factors	Matrisome-associated	Interleukin-17D OS=Homo sapiens GN=IL17D PE=2 SV=1	IL17D	1513316	13986870	7224689	2925351	527823		11327378	14009230					0.0658639	no
Secreted Factors	Matrisome-associated	Inhibin beta C chain OS=Homo sapiens GN=INHBC PE=2 SV=1	INHBC	2335930	8365591	8254675	5482015	2927193	2784720	9128199	13921145	12346565	4636771	3620107	1906939	0.433162	no
ECM Regulators	Matrisome-associated	Inter-alpha-trypsin inhibitor heavy chain H2 OS=Homo sapiens GN=ITIH2 PE=1 SV=2	ITIH2	1940559	12460947	5263637	4958248	4330470	4335119	17084831	27886244		1357271	2075296		0.7805	no
ECM Regulators	Matrisome-associated	Inter-alpha-trypsin inhibitor heavy chain H3 OS=Homo sapiens GN=ITIH3 PE=1 SV=2	ITIH3		319451					523141	630345						no
ECM Regulators	Matrisome-associated	Inter-alpha-trypsin inhibitor heavy chain H4 OS=Homo sapiens GN=ITIH4 PE=1 SV=4	ITIH4	517536	13314019	5785223	452076	589557	2069898	9680648	9550562		895992			0.381363	no
ECM Regulators	Matrisome-associated	Inter-alpha-trypsin inhibitor heavy chain H5 OS=Homo sapiens GN=ITIH5 PE=2 SV=2	ITIH5	1115681	3282182	1873090	1900365			5264623	5248133					0.0191009	yes
ECM-affiliated Proteins	Matrisome-associated	Intelectin-1 OS=Homo sapiens GN=ITLN1 PE=1 SV=1	ITLN1		1178026	790436		477704					4264240		1204335	0.306958	no
ECM Regulators	Matrisome-associated	Kininogen-1 OS=Homo sapiens GN=KNG1 PE=1 SV=2	KNG1	2661723	7324669	4955049	7254347	2178752	15836675	2206602	11988872	4645258	3935487	2808371	3716066	0.510337	no
ECM Glycoproteins	Core matrisome	Laminin subunit alpha-2 OS=Homo sapiens GN=LAMA2 PE=1 SV=4	LAMA2	15450787	20639653	13814260	20365363	23083754	36746048	20289309	28610079	1422122	16012055	5102310	5145865	0.111417	no
ECM Glycoproteins	Core matrisome	Laminin subunit alpha-3 OS=Homo sapiens GN=LAMA3 PE=1 SV=2	LAMA3	2775438589	5100814599	3951063923	1750026881	1967214263	2852945296	5092598220	6568789667	4262843705	2321399669	2207727620	2005571988	0.548976	no
ECM Glycoproteins	Core matrisome	Laminin subunit alpha-4 OS=Homo sapiens GN=LAMA4 PE=1 SV=4	LAMA4	474320251	857286426	596756101	405629367	393798691	673703850	638700737	795747444	532227626	519249495	1414265072	417273296	0.39622	no
ECM Glycoproteins	Core matrisome	Laminin subunit alpha-5 OS=Homo sapiens GN=LAMA5 PE=1 SV=8	LAMA5	6041395528	12013689358	10573317483	7769344667	7667929977	11306980397	10743735314	14234119520	4910198126	8583498338	5577023127	5363882737	0.452128	no
ECM Glycoproteins	Core matrisome	Laminin subunit beta-1 OS=Homo sapiens GN=LAMB1 PE=1 SV=2	LAMB1	476644141	1152263836	780936718	588672229	657342689	1180709247	887019287	1203654000	217226377	511144232	318391134	406827400	0.196059	no
ECM Glycoproteins	Core matrisome	Laminin subunit beta-2 OS=Homo sapiens GN=LAMB2 PE=1 SV=2	LAMB2	6594286635	14120481774	11234552894	5942676551	6167563713	10042139200	12860177903	16140484867	5101115214	7085999278	5412985080	5443233959	0.720907	no
ECM Glycoproteins	Core matrisome	Laminin subunit beta-3 OS=Homo sapiens GN=LAMB3 PE=1 SV=1	LAMB3	1559804385	2783914471	2165404726	739936573	754123075	1444429953	3091470413	3178710311	1161257396	1717945536	811152321	982551344	0.718706	no
ECM Glycoproteins	Core matrisome	Laminin subunit gamma-1 OS=Homo sapiens GN=LAMC1 PE=1 SV=3	LAMC1	10959035918	19203320376	16184907789	13140304778	11983995016	17560744624	12545887945	18235127720	9267976209	12666560301	9064353416	9555020290	0.136772	no
ECM Glycoproteins	Core matrisome	Laminin subunit gamma-2 OS=Homo sapiens GN=LAMC2 PE=1 SV=2	LAMC2	2269420393	4306855541	3114007236	2029474642	2010360777	3807007859	3320781882	4478382266	3257883567	3499838581	2142619735	3118968517	0.404243	no
Secreted Factors	Matrisome-associated	Left-right determination factor 1 OS=Homo sapiens GN=LEFTY1 PE=2 SV=1	LEFTY1		9912071	3247531	488905			8122174	8259309					0.309951	no
ECM-affiliated Proteins	Matrisome-associated	Galectin-1 OS=Homo sapiens GN=LGALS1 PE=1 SV=2	LGALS1	171564861	168117786	171269044	56245181	64057632	216180174	188157530	222611400	33003732	42606458	59152725	63840470	0.263317	no
ECM-affiliated Proteins	Matrisome-associated	Galectin-3 OS=Homo sapiens GN=LGALS3 PE=1 SV=5	LGALS3	35526926	30572139	34617045	7251889	16913456	27595373	49659704	47158966	7188061	4372122	6443577	17040665	0.382064	no
ECM-affiliated Proteins	Matrisome-associated	Galectin-7 OS=Homo sapiens GN=LGALS7 PE=1 SV=2	LGALS7	196719776	118849873	129731886	120356592	263096776	133029151	32808883	28226806	145163982	127608816	147526909	137355129	0.130176	no
ECM Glycoproteins	Core matrisome	Leucine-rich repeat LGI family member 4 OS=Homo sapiens GN=LGI4 PE=2 SV=1	LGI4		5769015					6004799	5389979						no
ECM Regulators	Matrisome-associated	Protein-lysine 6-oxidase OS=Homo sapiens GN=LOX PE=1 SV=2	LOX		3022981	664655					1923962						no
ECM Regulators	Matrisome-associated	Lysyl oxidase homolog 1 OS=Homo sapiens GN=LOXL1 PE=1 SV=2	LOXL1	46961717	34532366	75430842	11990190		2182829	12634063	80576392		2049892			0.737543	no
ECM Regulators	Matrisome-associated	Apolipoprotein(a) OS=Homo sapiens GN=LPA PE=1 SV=1	LPA	730017		470659		1443379	9500567			1516722					no
ECM Glycoproteins	Core matrisome	Latent-transforming growth factor beta-binding protein 1 OS=Homo sapiens GN=LTBP1 PE=1 SV=4	LTBP1	556275676	537515465	703086266	402403127	209964370	248086496	424158312	516925130	231810546	167185624	143799251	75788478	0.101117	no
ECM Glycoproteins	Core matrisome	Latent-transforming growth factor beta-binding protein 2 OS=Homo sapiens GN=LTBP2 PE=1 SV=3	LTBP2	143773768	375958386	321708723	105964884	76198283	71810648	280523714	337252662	41598116	25585548	29210284	30781794	0.202868	no
ECM Glycoproteins	Core matrisome	Latent-transforming growth factor beta-binding protein 3 OS=Homo sapiens GN=LTBP3 PE=1 SV=4	LTBP3	6364526	7208586	7861711	1480359	489605	2803390	4368125	4606701	2294294		5255870		0.592321	no
ECM Glycoproteins	Core matrisome	Latent-transforming growth factor beta-binding protein 4 OS=Homo sapiens GN=LTBP4 PE=1 SV=2	LTBP4	123009059	131095437	125992115	137485024	87354803	135377081	82637916	121340096	51279269	127993907	70588902	86423156	0.0571564	no
Proteoglycans	Core matrisome	Lumican OS=Homo sapiens GN=LUM PE=1 SV=2	LUM	107282903	404486872	205743056	242121881	169842034	70807492	543805881	570015393	51647285	115452640	18501255	15002608	0.38235	no
ECM Glycoproteins	Core matrisome	Matrilin-2 OS=Homo sapiens GN=MATN2 PE=1 SV=4	MATN2	29995299	71516172	57813710	8883934	9403082	6107610	91927817	122898263		8604374		2622851	0.913311	no
Secreted Factors	Matrisome-associated	Multiple epidermal growth factor-like domains protein 6 OS=Homo sapiens GN=MEGF6 PE=1 SV=4	MEGF6	27771419	47475472	51190846	21547304	18392258	19514281	21265062	32960238		34286139	17602197	46810718	0.955145	no
ECM Glycoproteins	Core matrisome	Microfibrillar-associated protein 2 OS=Homo sapiens GN=MFAP2 PE=2 SV=1	MFAP2	238267677	333131149	340925124	180780770	168358173	169496018	342286001	502540706	64259654	75888717	57292368	77894093	0.189158	no
ECM Glycoproteins	Core matrisome	Microfibril-associated glycoprotein 4 OS=Homo sapiens GN=MFAP4 PE=1 SV=2	MFAP4	237123080	904729288	702476730	284473410	247848952	230139484	900337693	988353217	107615241	209895208	87861223	99288504	0.422276	no
ECM Glycoproteins	Core matrisome	Microfibrillar-associated protein 5 OS=Homo sapiens GN=MFAP5 PE=1 SV=1	MFAP5	78996930	79357400	146215218	89497857	78298130	102645529	197381461	202013694	11995657	35695230	38309909	27345377	0.255281	no
ECM Glycoproteins	Core matrisome	Matrix Gla protein OS=Homo sapiens GN=MGP PE=1 SV=2	MGP	415565571	591639321	482909933	390479653	318157565	452367850	230457181	351238859	321601304	295090549	338993759	284426935	0.0069379	yes
ECM Regulators	Matrisome-associated	Interstitial collagenase OS=Homo sapiens GN=MMP1 PE=1 SV=3	MMP1	3954453	17907875	19373928	7217034	4402021	4444814		7962116	16283846	3261592	8795533	25211655	0.58288	no
ECM Regulators	Matrisome-associated	Macrophage metalloelastase OS=Homo sapiens GN=MMP12 PE=1 SV=1	MMP12	11544968	31335702	11373081	1039216	2712342	5028145	23353752	37985669	1436619	1807885		903278	0.752646	no
ECM Regulators	Matrisome-associated	Matrix metalloproteinase-19 OS=Homo sapiens GN=MMP19 PE=1 SV=1	MMP19	5269840	50182458	24449529	3802115	5469405	3272645	35676609	37296224	4047156	3846065			0.69996	no
ECM Regulators	Matrisome-associated	Matrix metalloproteinase-28 OS=Homo sapiens GN=MMP28 PE=2 SV=2	MMP28	30627767	93531671	54658010	16981979	15916361	13961457	100192172	118584901	105998268	38831168	52564913	58887019	0.0345628	yes
ECM Regulators	Matrisome-associated	Matrilysin OS=Homo sapiens GN=MMP7 PE=1 SV=1	MMP7		1040772	1501964				2224171	2913647					0.0990425	no
ECM Regulators	Matrisome-associated	Matrix metalloproteinase-9 OS=Homo sapiens GN=MMP9 PE=1 SV=3	MMP9						487951	540025	435261						no
ECM Glycoproteins	Core matrisome	Multimerin-2 OS=Homo sapiens GN=MMRN2 PE=1 SV=2	MMRN2	88087855	52991692	106397500	13742356	36117004	5030533	38793218	29508738	2225087		14958378	9336484	0.213768	no
ECM-affiliated Proteins	Matrisome-associated	Mucin-5AC OS=Homo sapiens GN=MUC5AC PE=1 SV=4	MUC5AC	5007222	6693739	5028119	7604047	7831410	9607579	234655811	4971726	45215199	14674404	27558983	34794341	0.0348007	yes
ECM-affiliated Proteins	Matrisome-associated	Mucin-5B OS=Homo sapiens GN=MUC5B PE=1 SV=3	MUC5B	48883517	20407536	36531974	40259267	31534932	49485442	3684045956	35852438	34147220	74730066	74174970	42870679	0.223884	no
ECM-affiliated Proteins	Matrisome-associated	Mucin-7 OS=Homo sapiens GN=MUC7 PE=1 SV=2	MUC7	11223191	3132799	7646734	9357302	7522000	5974529	45876853	2206666	15435325	10319957	19952414	14467028	0.209148	no
ECM-affiliated Proteins	Matrisome-associated	Mucin-like protein 1 OS=Homo sapiens GN=MUCL1 PE=1 SV=1	MUCL1	23414165	18572561	13679586	18148602	30174667	16748558	2801287	4493992	79064104	13815516	25296436	64519252	0.804628	no
ECM Glycoproteins	Core matrisome	Protein NDNF OS=Homo sapiens GN=NDNF PE=1 SV=2	NDNF	9420161	23330792	16687697	4252091	2195396	2026435	5852635	9386683	45333508	13400068	12845935	21055188	0.147873	no
ECM Glycoproteins	Core matrisome	Nidogen-1 OS=Homo sapiens GN=NID1 PE=1 SV=3	NID1	1199305608	2593160904	2096096244	1522999681	1481078574	1883727828	2844766530	3999265128	730456223	1349945800	580144747	918874982	0.472718	no
ECM Glycoproteins	Core matrisome	Nidogen-2 OS=Homo sapiens GN=NID2 PE=1 SV=3	NID2	244798941	491829878	432803642	346174415	337555663	541763501	615013619	745396101	268606580	218599087	178621918	298725879	0.613398	no
ECM Glycoproteins	Core matrisome	Nephronectin OS=Homo sapiens GN=NPNT PE=2 SV=3	NPNT	1485765998	2064439187	2152654099	1721717576	1376361402	1052563000	1040994664	1828751691	2277162405	1178861071	952230674	1370203380	0.413983	no
Proteoglycans	Core matrisome	Mimecan OS=Homo sapiens GN=OGN PE=1 SV=1	OGN	6828403	31885206	19130865	37959261	42987056	25614107	125201576	105398556	4138414	18206725	2589228	10486950	0.677814	no
ECM Glycoproteins	Core matrisome	Papilin OS=Homo sapiens GN=PAPLN PE=2 SV=4	PAPLN	1792476	1421961	852994		151720	111054	2387745	2081082			1898763		0.0710257	no
ECM Glycoproteins	Core matrisome	Procollagen C-endopeptidase enhancer 1 OS=Homo sapiens GN=PCOLCE PE=1 SV=2	PCOLCE		505126					419629	368383						no
Secreted Factors	Matrisome-associated	Platelet-derived growth factor subunit A OS=Homo sapiens GN=PDGFA PE=1 SV=1	PDGFA	3984484	21842751	14832539	5968665	4123071	4186274	13834215	17236006	6329208	1552882		1211031	0.568535	no
Secreted Factors	Matrisome-associated	Platelet-derived growth factor subunit B OS=Homo sapiens GN=PDGFB PE=1 SV=1	PDGFB	46126077	107510314	59616864	41090649	47733883	26011519	93408693	227841930	46889282	36279896	65269276	85015288	0.215531	no
ECM Regulators	Matrisome-associated	Plasminogen OS=Homo sapiens GN=PLG PE=1 SV=2	PLG	10306682	26283952	20428843	16926933	10445072	52982704	19054244	16670129		6704560	15508443	12165102	0.255975	no
ECM-affiliated Proteins	Matrisome-associated	Plexin domain-containing protein 2 OS=Homo sapiens GN=PLXDC2 PE=1 SV=1	PLXDC2		1672673	2746853	3461175	3504343	7026975	2414064	2714553		958975	2443829	3011489	0.205954	no
Proteoglycans	Core matrisome	Podocan OS=Homo sapiens GN=PODN PE=1 SV=2	PODN	8571388	26401284	21432580	17796917	6478309	4396259	26181721	22939123	16433117	5297143	5769925	8073558	0.99705	no
ECM Glycoproteins	Core matrisome	Periostin OS=Homo sapiens GN=POSTN PE=1 SV=2	POSTN	894725546	6426945309	3700993918	402160612	414743298	396192987	7193940058	8021389855	237270800	729556446	182687014	258227064	0.838546	no
Proteoglycans	Core matrisome	Prolargin OS=Homo sapiens GN=PRELP PE=1 SV=1	PRELP	283518358	1480302395	640740716	833108882	572561343	222693636	1989407450	2171902507	512103002	407993114	215430950	382214003	0.74735	no
Proteoglycans	Core matrisome	Proteoglycan 4 OS=Homo sapiens GN=PRG4 PE=1 SV=2	PRG4	11244186	40485748	46220043	3578963	3578621	1679298	36295632	32459559	8852779	3551548	1160922	2805670	0.788309	no
ECM Regulators	Matrisome-associated	Trypsin-1 OS=Homo sapiens GN=PRSS1 PE=1 SV=1	PRSS1	11507943671	4765183341	4269854673	4376296255	3905494918	2664354390	674171874	1739347637	67767194647	38212357827	36767609745	22496771976	0.300824	no
ECM Regulators	Matrisome-associated	Trypsin-3 OS=Homo sapiens GN=PRSS3 PE=1 SV=2	PRSS3	116243054	73273187	47651737	55915098	120854715	35247047	8152716	26068171	519625032	101121720	256441109	330038451	0.602665	no
ECM Glycoproteins	Core matrisome	Peroxidasin homolog OS=Homo sapiens GN=PXDN PE=1 SV=2	PXDN	884327	3028258	1895244		115445		4027414	5374643					0.101427	no
ECM Regulators	Matrisome-associated	Pregnancy zone protein OS=Homo sapiens GN=PZP PE=1 SV=4	PZP		29669857	10341018	3053975	5766634	1128082	39391580	57356637					0.016537	yes
Secreted Factors	Matrisome-associated	Protein S100-A10 OS=Homo sapiens GN=S100A10 PE=1 SV=2	S100A10	39980024	22562796	27049567	4298463	8080007	35710942	20140369	14103159		7290021	5302274	5036922	0.168506	no
Secreted Factors	Matrisome-associated	Protein S100-A11 OS=Homo sapiens GN=S100A11 PE=1 SV=2	S100A11	127324930	217226068	158016728	61017940	103701433	169042331	191026194	169834752	39287272	29496429	45981821	47225981	0.108981	no
Secreted Factors	Matrisome-associated	Protein S100-A14 OS=Homo sapiens GN=S100A14 PE=1 SV=1	S100A14	3604808				443395		7143908	490616					0.839961	no
Secreted Factors	Matrisome-associated	Protein S100-A16 OS=Homo sapiens GN=S100A16 PE=1 SV=1	S100A16	7461318	1623181	1294969		2765849	1386225	12354764	1960940	4037292	2117540	2767256	4442959	0.285486	no
Secreted Factors	Matrisome-associated	Protein S100-A2 OS=Homo sapiens GN=S100A2 PE=1 SV=3	S100A2					8761551		23912232					880244		no
Secreted Factors	Matrisome-associated	Protein S100-A4 OS=Homo sapiens GN=S100A4 PE=1 SV=1	S100A4	744149768	490012952	466768246	108270970	166923433	658182002	336712992	325757678	113675405	179318608	145986286	140691016	0.127323	no
Secreted Factors	Matrisome-associated	Protein S100-A6 OS=Homo sapiens GN=S100A6 PE=1 SV=1	S100A6	83490111	65493163	65761652	18873038	31874596	79817543	56201187	55568977	16656238	13715272	31254287	22932649	0.119694	no
Secreted Factors	Matrisome-associated	Protein S100-A7 OS=Homo sapiens GN=S100A7 PE=1 SV=4	S100A7	50196959	57780965	27272421	42141139	1394066650	39797605	14093406	8482011	553292275	164093708	108010082	163372709	0.994873	no
Secreted Factors	Matrisome-associated	Protein S100-A7A OS=Homo sapiens GN=S100A7A PE=1 SV=3	S100A7A		2654286			21481888
Secreted Factors	Matrisome-associated	Protein S100-A8 OS=Homo sapiens GN=S100A8 PE=1 SV=1	S100A8	714905850	388278108	637171622	6658467997	3270072384	8261379140	443888607	518485061	4168275257	4372856986	4935010278	3706233928	0.840417	no
Secreted Factors	Matrisome-associated	Protein S100-A9 OS=Homo sapiens GN=S100A9 PE=1 SV=1	S100A9	880355812	550652099	852546573	8311105199	4625022676	11060990232	517273601	608190715	5347073856	5527708143	5921010003	3550337636	0.980533	no
Secreted Factors	Matrisome-associated	Protein S100-P OS=Homo sapiens GN=S100P PE=1 SV=2	S100P		197781			481872		459311	304309					0.747142	no
ECM-affiliated Proteins	Matrisome-associated	Semaphorin-3B OS=Homo sapiens GN=SEMA3B PE=2 SV=1	SEMA3B	10223238	56987129	37952630	6447083	6521339	13080337	54968987	61533412					0.0153304	yes
ECM-affiliated Proteins	Matrisome-associated	Semaphorin-3C OS=Homo sapiens GN=SEMA3C PE=2 SV=2	SEMA3C	16200846	11326537	5434184		3463950	1104885	2441430	4310705	138323427				0.61002	no
ECM-affiliated Proteins	Matrisome-associated	Semaphorin-3F OS=Homo sapiens GN=SEMA3F PE=2 SV=2	SEMA3F	899816	4957668	2238291				3814551	3086846					0.446017	no
ECM-affiliated Proteins	Matrisome-associated	Semaphorin-3G OS=Homo sapiens GN=SEMA3G PE=2 SV=1	SEMA3G		303039					419057	348670
ECM Regulators	Matrisome-associated	Alpha-1-antitrypsin OS=Homo sapiens GN=SERPINA1 PE=1 SV=3	SERPINA1	475545675	1506321971	1208534681	386804801	436772700	612225403	781509377	931188954	590799906	415111801	299571101	276427589	0.355441	no
ECM Regulators	Matrisome-associated	Serpin A12 OS=Homo sapiens GN=SERPINA12 PE=1 SV=1	SERPINA12	7311108	764045	3499000	4987495	13107849	1759541	1883495		22693273	3234580	8448164	16447794	0.305534	no
ECM Regulators	Matrisome-associated	Alpha-1-antichymotrypsin OS=Homo sapiens GN=SERPINA3 PE=1 SV=2	SERPINA3	37396376	63712323	41484897	39354599	56795713	84771607	46201078	45719868	94967901	84331131	103034871	97706958	0.101714	no
ECM Regulators	Matrisome-associated	Kallistatin OS=Homo sapiens GN=SERPINA4 PE=1 SV=3	SERPINA4	12761998	5159954	7340722	1963459	1195168	1638945	4057807	4479928	82206487	45815579	45529669	21860073	0.0237855	yes
ECM Regulators	Matrisome-associated	Leukocyte elastase inhibitor OS=Homo sapiens GN=SERPINB1 PE=1 SV=1	SERPINB1	21116703	9950654	26988730	44596213	26486461	23709759	5360743	38760492	127446317	232103456	83548833	44348555	0.193596	no
ECM Regulators	Matrisome-associated	Serpin B12 OS=Homo sapiens GN=SERPINB12 PE=1 SV=1	SERPINB12	8107427	2407061	3406235	4697948	28316540	6545385	7977057	6683654	14694855	11085817	2127830	7070164	0.766457	no
ECM Regulators	Matrisome-associated	Serpin B3 OS=Homo sapiens GN=SERPINB3 PE=1 SV=2	SERPINB3	14461043	8503125	2645548	3843277	195917673	6119955	42362304	3960217	148534535	9726496	23585362	20996032	0.388347	no
ECM Regulators	Matrisome-associated	Serpin B4 OS=Homo sapiens GN=SERPINB4 PE=1 SV=2	SERPINB4	1683230				7315949		1016036		3147296				0.546954	no
ECM Regulators	Matrisome-associated	Serpin B5 OS=Homo sapiens GN=SERPINB5 PE=1 SV=2	SERPINB5							1533062
ECM Regulators	Matrisome-associated	Antithrombin-III OS=Homo sapiens GN=SERPINC1 PE=1 SV=1	SERPINC1	18417385	69117761	42658298	31390568	23130372	25985204	44347648	58372112	19074199	32046299	30726050	13186791	0.796514	no
ECM Regulators	Matrisome-associated	Heparin cofactor 2 OS=Homo sapiens GN=SERPIND1 PE=1 SV=3	SERPIND1		2780922	1155203		178815	320820	2286855	3240434					0.102608	no
ECM Regulators	Matrisome-associated	Glia-derived nexin OS=Homo sapiens GN=SERPINE2 PE=1 SV=1	SERPINE2	955160	5739361	3892113	383720	438433	339371	5698511	5401451			1130123		0.17225	no
ECM Regulators	Matrisome-associated	Alpha-2-antiplasmin OS=Homo sapiens GN=SERPINF2 PE=1 SV=3	SERPINF2	1758723	4273372	780248	817938			3484956	3901960					0.105327	no
ECM Regulators	Matrisome-associated	Plasma protease C1 inhibitor OS=Homo sapiens GN=SERPING1 PE=1 SV=2	SERPING1	5308535	21024097	9038203	4457281	4326944	16203589	6684174	11177123	50280801	10648131	10754775	35540771	0.162089	no
ECM-affiliated Proteins	Matrisome-associated	Pulmonary surfactant-associated protein A1 OS=Homo sapiens GN=SFTPA1 PE=1 SV=2	SFTPA1	418761412	1083295781	633966920	282213891	661071066	1008879615	721956358	752073278	237656382	542647979	522148229	330485830	0.393179	no
ECM-affiliated Proteins	Matrisome-associated	Pulmonary surfactant-associated protein B OS=Homo sapiens GN=SFTPB PE=1 SV=3	SFTPB	64878075	100909889	62209092	281931125	400882816	1144092593	52039963	60883475	167860534	429810652	293674603	704500653	0.978225	no
ECM-affiliated Proteins	Matrisome-associated	Pulmonary surfactant-associated protein D OS=Homo sapiens GN=SFTPD PE=1 SV=3	SFTPD	1061743	862130	1212731	3733241	3686928	3887549	687243	953519	2850714	7735344	4317484	3278686	0.675303	no
ECM Regulators	Matrisome-associated	Antileukoproteinase OS=Homo sapiens GN=SLPI PE=1 SV=2	SLPI	388043622	1783183017	780702961	341465901	229025446	207299335	636284209	978061498	257379695	179151575	180510528	110856066	0.364177	no
ECM Glycoproteins	Core matrisome	Spondin-1 OS=Homo sapiens GN=SPON1 PE=1 SV=2	SPON1		8385373	4440761				6942540	8884384					0.570032	no
ECM Glycoproteins	Core matrisome	Sushi repeat-containing protein SRPX OS=Homo sapiens GN=SRPX PE=1 SV=1	SRPX	8668842	37454282	27385585	4068850	6114867	4825093	55177058	58999675	1947419	1840777	2962997	4917867	0.69844	no
ECM Glycoproteins	Core matrisome	Sushi repeat-containing protein SRPX2 OS=Homo sapiens GN=SRPX2 PE=1 SV=1	SRPX2	7776500	7010352	8308847	2357113	2913632	7189699		9329982		785136			0.682455	no
ECM Glycoproteins	Core matrisome	Transforming growth factor-beta-induced protein ig-h3 OS=Homo sapiens GN=TGFBI PE=1 SV=1	TGFBI	228866834	983329834	524831350	231298721	284233689	225929600	1608780815	1743793637	47101551	161948188	56487338	90804155	0.538688	no
ECM Regulators	Matrisome-associated	Protein-glutamine gamma-glutamyltransferase K OS=Homo sapiens GN=TGM1 PE=1 SV=4	TGM1	28551069		535975	686452	10698590	3072290	3381589	520689	11456031	4943551	11218241	6004983	0.748792	no
ECM Regulators	Matrisome-associated	Protein-glutamine gamma-glutamyltransferase 2 OS=Homo sapiens GN=TGM2 PE=1 SV=2	TGM2	3659168220	2767264221	2850101829	268788905	506609111	2055776686	2266281193	2544931991	185081581	271310888	453736408	405341495	0.21329	no
ECM Regulators	Matrisome-associated	Protein-glutamine gamma-glutamyltransferase E OS=Homo sapiens GN=TGM3 PE=1 SV=4	TGM3	63036091	6122933	1940487	4910447	75093400	8376210	8228621	11084492	104131981	23499242	59396110	42679352	0.237275	no
ECM Glycoproteins	Core matrisome	Thrombospondin-1 OS=Homo sapiens GN=THBS1 PE=1 SV=2	THBS1	4704918	4086474	5270071	1708745	1828396	4204792	6042284	5865039		2083895		932921	0.788812	no
ECM Glycoproteins	Core matrisome	Thrombospondin type-1 domain-containing protein 4 OS=Homo sapiens GN=THSD4 PE=2 SV=2	THSD4	7883772	13488939	11261654	8317088	5320540	6039481	16247314	15873165		1836351	1951302		0.56379	no
ECM Regulators	Matrisome-associated	Metalloproteinase inhibitor 3 OS=Homo sapiens GN=TIMP3 PE=1 SV=2	TIMP3	77017256	308813991	229650213	43690868	39532738	22724394	311247974	366427642	37881209	31905327	17369660	29704440	0.793346	no
ECM Glycoproteins	Core matrisome	Tubulointerstitial nephritis antigen-like OS=Homo sapiens GN=TINAGL1 PE=1 SV=1	TINAGL1	86982617	261603458	149569879	101866121	83725861	152758311	439025147	416775907	30634856	92682164	63799423	45679335	0.729344	no
ECM Glycoproteins	Core matrisome	Tenascin OS=Homo sapiens GN=TNC PE=1 SV=3	TNC	37742046	252373914	146244924	28293001	15959671	24014800	255119714	252944929	13387848	47093868	24951651	6224292	0.854296	no
Secreted Factors	Matrisome-associated	Tumor necrosis factor ligand superfamily member 10 OS=Homo sapiens GN=TNFSF10 PE=1 SV=1	TNFSF10		1350147	853762		388801		978006	882881					0.648	no
Secreted Factors	Matrisome-associated	Tumor necrosis factor ligand superfamily member 13 OS=Homo sapiens GN=TNFSF13 PE=1 SV=1	TNFSF13		4706537	1332528				53345521	7269100					0.244814	no
ECM Glycoproteins	Core matrisome	Tenascin-X OS=Homo sapiens GN=TNXB PE=1 SV=4	TNXB	111779765	411071852	220776734	160454393	169913789	637302335	282533458	356198075	120384652	103241578	61981871	141326077	0.246053	no
Proteoglycans	Core matrisome	Versican core protein OS=Homo sapiens GN=VCAN PE=1 SV=3	VCAN	146792798	328983099	260844419	112429371	106617550	94242197	366838946	444674273	56231814	60428421	38820026	30517802	0.357379	no
Secreted Factors	Matrisome-associated	Vascular endothelial growth factor B OS=Homo sapiens GN=VEGFB PE=1 SV=2	VEGFB	20369081		14553103	23895753	19623142		3901838	11287682	75435753	110617603	81544173	49198898	0.355766	no
ECM Glycoproteins	Core matrisome	Vitronectin OS=Homo sapiens GN=VTN PE=1 SV=1	VTN	3082526100	11840169560	8549287205	3630563624	2186114682	2515101484	8775751974	8883211819	2010441728	2389654582	1426075784	1180537808	0.42705	no
ECM Glycoproteins	Core matrisome	von Willebrand factor A domain-containing protein 1 OS=Homo sapiens GN=VWA1 PE=1 SV=1	VWA1	10430016	26221771	17279254	8312450	8992221	5517187	41316410	40282548	4063843	13473222	3205625	4603454	0.909573	no
ECM Glycoproteins	Core matrisome	von Willebrand factor OS=Homo sapiens GN=VWF PE=1 SV=4	VWF	111496975	204744386	123424385	30608691	33177436	43747555	191781287	194972279	161439519	83232161	42041434	27965497	0.593897	no
ECM Glycoproteins	Core matrisome	WNT1-inducible-signaling pathway protein 2 OS=Homo sapiens GN=WISP2 PE=1 SV=1	WISP2		12906771	5320848	1447448		990735	7594262	7976288					0.224057	no
Secreted Factors	Matrisome-associated	Protein Wnt-11 OS=Homo sapiens GN=WNT11 PE=1 SV=2	WNT11	543028	18219954	8346927	873988	1284683	527975	22539679	23242468					0.00980714	yes
Secreted Factors	Matrisome-associated	Protein Wnt-2 OS=Homo sapiens GN=WNT2 PE=2 SV=1	WNT2	8099430	18567002	12313355	15457367	12341448	17583264	8495517	11132503		7433159	6022958	8905630	0.0127664	yes
Secreted Factors	Matrisome-associated	Protein Wnt-7b OS=Homo sapiens GN=WNT7B PE=2 SV=2	WNT7B	8867158	31005662	20017399	7513939	3242999	2284916	19265093	42242004	2039898	1112466	1814970	1267593	0.371261	no
Secreted Factors	Matrisome-associated	Protein Wnt-9a OS=Homo sapiens GN=WNT9A PE=2 SV=2	WNT9A		4454590						4211310
