# Supplementary material for: Targeting pleuro-alveolar junctions reverses lung fibrosis in mice
Source: Nat Commun. 2025 Jan 2;16:173. doi: 10.1038/s41467-024-55596-x (PMC11696612; doi:10.1038/s41467-024-55596-x)
Supplement: Supplementary file 13 — Source Data [file 41467_2024_55596_MOESM13_ESM.xlsx]

## Sheet: Sheet1
Reagent or Resource	Source	Identifier
Pierce BCA Protein Assay Kit-500 mL	Life Technologies	23227
Density gradient centrifugation	Stemcell	#07851
autoMACS®	Miltenyi Biotec	#130-092-545
Pan monocyte isolation kit	Miltenyi Biotec	#130-096-537
CD19 microbeads	Miltenyi Biotec	#130-050-301
Pan T isolation kit	Miltenyi Biotec	#130-096-535
TQ-Prep Workstation	Beckam Coulter	#6605429
CD16 microbeads	Miltenyi Biotec	#130-045-701
Dynabeads M-270 Streptavidin	Life Technologies	65305
EZ-Link Sulfo-NHS-SS-Biotin	Thermo Fisher	20217
1,4-Dithiothreit	Carl Roth	6908.2
Pierce Protease Inhibitor Tablets-20 tablets	Life Technologies	A32963
RPMI 1640 Medium-500 mL	LIFE Technologies	21875034
Pen-Strep	Sigma Aldrich	15140122
Fetal Bovine Serum	Life technologies	10500064
NHS-FITC	Thermo Fisher	46410
Sodium Bicarbonate	Sigma-Aldrich	S5761-500G
Whatman paper	Sigma-Aldrich	WHA1001055
SDS	Carl Roth	1057.1
Tris-HCl	Carl Roth	9090.3
NaCl	Carl Roth	3957.1
sodium orthovanandate	Sigma Aldrich	13721-39-6
sodium fluoride	Sigma Aldrich	7681-49-4
sodium pyruvate	Sigma Aldrich	113-24-6
beta-glycerophosphate	Sigma Aldrich	154804-51-0
Cathepsin B inhibitor	Santa Cruz	sc-3131
Microcon® centrifugal filters	Sartorius Vivacon 500	VN01H33
Lys-C	Wako Chemicals	125-05061
Trypsin	Promega	V5111
TFA	Thermo Fisher Scientific	302031
Nano trap column	Thermo Fisher Scientific	164567
ACN	Sigma Aldrich	34851
FA	Thermo Fisher Scientific	695076
Analytical column	Waters	186008818
Silvernitrate	Santa Cruz	sc-203378
rTGF-b1	R&D Systems, Inc.	240-B-002
Bleomycin Sulfate	Sigma;	B5507
rm-IL18	R&D Systems, Inc.	9139-IL-010/CF
Staining resources	Source	Identifier
DPBS	GIBCO	#14190-094
Optimal cutting temperature compound	Sakura	#4583
Gelatine	Sigma Aldrich	#G1393
Triton X-100	Sigma Aldrich	#X100
Thimerosal	Sigma Aldrich	#T8784
Acetone	Carl Roth	5025.1
Fluoromount-G	Southern Biotech	#0100-01
Hoechst 33342 nucleic acid stain	Invitrogen	#H1399
Tetrahydrofuran	Sigma Aldrich	#186562
Dichloromethane	Sigma Aldrich	#270997
Benzyl ether	Sigma Aldrich	#108014
NuSieve GTG Agarose	Lonza	#50080
BSA	Sigma Aldrich	A4503
Formalin	VWR	43368.9M
Picro Sirius Red Staining	Abcam	ab150681
Trichrome Stain (Masson) Kit	Sigma	HT15-1KT
DAPI	LIFE Technologies	00-4959-52
Primary Antibodies	Source and identifier	Working concentration
Anti-PDGFRa	R&D systems; AF1062	1 : 100
Anti-YAP/TAZ	Abcam; ab205270	1 : 100
Anti-αSMA	Abcam; ab5694	1 : 100
Anti-CD45	Abcam; ab10558	1 : 100
Anti-pSMAD	Cell Signaling Technology;18338S	1 : 100
Anti-M6A	Biozol Diagnostica; MBL-D055-3	1 : 150
Anti CD11c	Abcam; ab254183	1 : 200
Anti-IL18R	Invitrogen; A21081	1 : 200
Anti-IL18	Genetex; GTX637411	1 : 200
Anti-pan Collagen	LIFE TECHNOLOGIES;PA185324	1 : 200
Anti-Cathepsin B	Elabscience; E-AB-10208.60	1 : 100
Secondary Antibodies	Source	Working concentration
Alexa Fluor 568; 594; 647	Life technologies	1:500
Programes and tools	Source	Version
GraphPad	Prism	v.7.0
Imaris	Bitplane	v9.1.3.
Microsoft365	Microsoft
Zen	Carl Zeiss	v2.1
Enrichr webtool	Webtool
Mascot Daemon	Mascot	2.6.2.
Progenesis Qisoftware	Nonlinear Dynamics Waters	v4.1
Axiovision	Carl Zeiss	v4.8.2
Leica Application Suite	Leica	v4.8

## Sheet: Figure 1
d
		day		3						7						10						14						45
		Bleomycin		1.424	1.1352	1.8325	2.1523	1.9234		1.7325	2.3571	2.591	3.2811	1.1262		14.2351	10.5613	11.2395	15.1752	13.1523		31.2623	36.6522	40.3256	38.5986	45.4734		3.5122	1.5124	0.9481	1.2512	2.7912
		PBS		2.1535	1.5123	1.1352	1.5124	1.8264		1.3751	1.6482	1.4241	1.1241	1.9241		2.1452	1.4253	1.5562	1.1251	2.0512		1.2151	1.0242	1.5124	1.8293	1.2784		1.1583	1.5812	1.2461	1.5124	1.7241
h
	Bleomycin
	day	YAP/TAZ+												pSMAD+												CD45+
	0	11	8	3	8	5	5	12	9	8	6	7	8	9	7	7	6	13	2	7	8	15	14	5	6	35	23	14	21	25	13	22	14	25	26	31	33
	3	5	4	7	13	11	15	8	9	6	4	3	1	13	4	5	1	2	7	8	11	14	15	5	4	237	211	200	234	212	247	218	243	234	254	215	231
	7	15	11	8	9	5	13	12	7	8	5	3	11	11	15	8	3	5	6	4	4	2	9	8	7	145	134	151	131	141	111	123	109	107	123	165	124
	10	55	69	64	78	78	56	81	66	56	64	59	74	78	81	66	67	73	59	63	71	70	68	67	62	78	83	79	94	89	91	101	98	79	99	89	92
	14	132	119	145	156	174	135	123	129	146	124	127	164	164	156	163	145	138	137	147	139	135	176	166	154	87	91	86	95	91	87	86	89	96	75	79	74
	45	14	21	17	6	7	8	11	15	16	8	9	5	11	16	13	14	8	9	6	5	4	11	5	7	35	31	51	13	16	21	31	28	30	21	27	31
	PBS
	days	YAP/TAZ+												pSMAD+												CD45+
	0	6	7	8	11	12	7	8	14	10	8	9	9	11	14	11	2	8	9	9	14	6	2	6	7	9	25	15	11	17	24	23	11	8	24	31	33
	3	4	5	11	6	7	4	13	11	17	12	10	8	8	4	5	8	3	13	15	11	12	8	9	5	8	14	17	17	15	16	24	12	22	31	34	35
	7	15	11	9	6	5	3	8	7	8	12	11	10	11	9	5	7	15	6	6	3	8	9	9	16	16	17	23	23	25	29	31	34	11	16	17	17
	10	10	11	7	8	5	2	3	8	9	13	14	11	12	8	7	12	11	17	6	7	2	2	5	6	12	18	23	36	33	31	17	17	18	19	8	7
	14	12	6	4	7	6	4	5	8	9	13	11	16	11	7	8	8	9	15	15	13	8	8	9	15	15	17	12	25	35	31	39	28	29	32	6	7
	45	14	11	8	4	5	2	5	8	9	3	5	5	8	9	12	15	9	5	3	3	6	8	11	14	18	17	15	34	36	21	22	27	34	31	37	38

## Sheet: Figure 2
b
	Overlay ncAAS+ FITC+
	0	0	0	1	0	0	2	1	0	2	1	1
d	Day		FITC+ Collagen I, II, IV												ncASS+ Collagen I, II, IV
	0		0	0	0	0	0	0	0	0	0	0	0	0	1	2	1	3	2	0	0	0	3	2	2	1
	7		3	2	0	0	0	2	1	1	0	0	0	0	3	4	4	5	0	4	3	5	2	1	1	1
	10		72	60	63	56	64	67	62	71	73	74	64	70	14	4	5	6	6	3	2	1	1	7	8	9
	14		74	73	70	78	80	74	55	67	64	65	66	68	23	22	21	30	23	19	20	27	21	23	26	31

## Sheet: Figure 3
c
	Relative Collagen1 intensity to area
	Ctrl	26.3543	31.2436	19.1242	17.1252	23.1252	34.3734
	Bleomycin	282.133	275.316	302.153	245.243	255.246	265.347
	Relative Collagen2 intensity to area
	Ctrl	35.1352	27.7234	32.6262	13.1315	41.2623	37.6345
	Bleomycin	287.723	237.347	251.735	305.512	276.813	268.345
	Relative CNA35 intensity to area
	Ctrl	29.7436	33.7346	39.7344	31.7344	45.6279	24.7348
	Bleomycin	278.846	287.581	297.284	315.823	257.798	298.586

## Sheet: Figure 4
b	Peritumor
	T0	24h
	35.17	57.41
	43.44	73.44
	37.78	67.23
	45.51	40.94
	52.75	61.54
	IPF
	T0	24h
	40.59	120.82
	41.44	146.88
	45.78	134.46
	60.51	91.88
	37.75	123.08
g		Interstitium						Pleura
	COL1A1	112734307260	153304746480	161822502540	173613003120	176078708460		112734307260	153304746480	161822502540	173613003120	176078708460
	COL1A2	93710613620	143686804820	155602789420	141936849860	106287429560		93710613620	143686804820	155602789420	141936849860	106287429560
	COL2A1	1.49856e+09	2.01783e+09	2.11157e+09	1.31488e+09	1.65948e+09		1.49856e+09	2.01783e+09	2.11157e+09	1.31488e+09	1.65948e+09
	COL3A1	85276078680	113637098800	116334481080	1.02498e+11	9.88566e+10		85276078680	113637098800	116334481080	1.02498e+11	9.88566e+10
	COL4A1	13843459600	17392264250	13602615600	11507431250	16757038200		13843459600	17392264250	13602615600	11507431250	16757038200
	COL4A2	16220018180	15955572760	22421616000	18037961280	16382079180		16220018180	15955572760	22421616000	18037961280	16382079180
	COL4A3	1.03233e+09	8.19016e+08	1.05355e+09	6.5208e+08	7.31558e+08		1.03233e+09	8.19016e+08	1.05355e+09	6.5208e+08	7.31558e+08
	COL4A4	1.22141e+09	1.38724e+09	9.39839e+08	1.15759e+09	9.38767e+08		1.22141e+09	1.38724e+09	9.39839e+08	1.15759e+09	9.38767e+08
	COL4A5	2.21345e+08	2.58788e+08	2.0808e+08	2.4806e+08	2.76951e+08		2.21345e+08	2.58788e+08	2.0808e+08	2.4806e+08	2.76951e+08
	COL4A6	1.7247e+07	1.94586e+07	1.88314e+07	1.73122e+07	2.25251e+07		1.7247e+07	1.94586e+07	1.88314e+07	1.73122e+07	2.25251e+07
	COL5A1	6298121986	4442944364	4419819122	5589121772	4731401330		6298121986	4442944364	4419819122	5589121772	4731401330
	COL5A2	15326652588	14335578114	11557886340	10507700736	13808891304		15326652588	14335578114	11557886340	10507700736	13808891304
	COL5A3	1.57926e+09	1.89842e+09	1.58243e+09	1.5788e+09	1.2711e+09		1.57926e+09	1.89842e+09	1.58243e+09	1.5788e+09	1.2711e+09
	COL6A1	19243445580	16312624420	21239381920	18592592240	20286979740		19243445580	16312624420	21239381920	18592592240	20286979740
	COL6A2	19454586432	21017034528	23902599072	14301364512	19744461408		19454586432	21017034528	23902599072	14301364512	19744461408
	COL6A3	24948079200	27433697280	33910821120	35336648160	34092748800		24948079200	27433697280	33910821120	35336648160	34092748800
	COL6A5	2.99943e+08	3.28382e+08	2.91158e+08	3.15084e+08	2.9351e+08		2.99943e+08	3.28382e+08	2.91158e+08	3.15084e+08	2.9351e+08
	COL6A6	3024029568	4381181840	4296970160	3399502960	3884214320		3024029568	4381181840	4296970160	3399502960	3884214320
	COL7A1	2.65346e+07	4.03753e+07	3.13175e+07	3.12738e+07	3.38426e+07		2.65346e+07	4.03753e+07	3.13175e+07	3.12738e+07	3.38426e+07
	COL8A1	1501141644	2491034688	2385183720	2249043684	2340103812		1501141644	2491034688	2385183720	2249043684	2340103812
	COL8A2	2.39975e+08	3.29043e+08	3.44705e+08	2.44229e+08	3.48623e+08		2.39975e+08	3.29043e+08	3.44705e+08	2.44229e+08	3.48623e+08
	COL10A1	5.71077e+07	6.7507e+07	6.62405e+07	5.60386e+07	5.52182e+07		5.71077e+07	6.7507e+07	6.62405e+07	5.60386e+07	5.52182e+07
	COL12A1	1.02845e+09	1.27729e+09	1.56137e+09	1.11687e+09	9.63254e+08		1.02845e+09	1.27729e+09	1.56137e+09	1.11687e+09	9.63254e+08
	COL13A1	1.97129e+08	1.89924e+08	2.70608e+08	2.70534e+08	2.21343e+08		1.97129e+08	1.89924e+08	2.70608e+08	2.70534e+08	2.21343e+08
	COL14A1	3.9284e+08	2.78707e+08	3.95392e+08	4.48523e+08	4.00629e+08		3.9284e+08	2.78707e+08	3.95392e+08	4.48523e+08	4.00629e+08
	COL15A1	1.81906e+07	1.7731e+07	1.84644e+07	1.40509e+07	1.31287e+07		1.81906e+07	1.7731e+07	1.84644e+07	1.40509e+07	1.31287e+07
	COL16A1	6.49489e+08	8.76179e+08	9.7035e+08	6.82148e+08	6.07262e+08		6.49489e+08	8.76179e+08	9.7035e+08	6.82148e+08	6.07262e+08
	COL18A1	1.54901e+08	1.69203e+08	1.50669e+08	1.67085e+08	1.69015e+08		1.54901e+08	1.69203e+08	1.50669e+08	1.67085e+08	1.69015e+08
	COL21A1	1.33508e+09	1.3462e+09	1.12311e+09	1.60812e+09	1.63005e+09		1.33508e+09	1.3462e+09	1.12311e+09	1.60812e+09	1.63005e+09
	COL24A1	1.00602e+06	946261	698523	714374	757525		1.00602e+06	946261	698523	714374	757525
	COL26A1	4.01794e+06	4.34338e+06	3.44493e+06	4.26541e+06	4.47781e+06		4.01794e+06	4.34338e+06	3.44493e+06	4.26541e+06	4.47781e+06
	COL27A1	7.19108e+06	8.00316e+06	6.01585e+06	6.01051e+06	8.32096e+06		7.19108e+06	8.00316e+06	6.01585e+06	6.01051e+06	8.32096e+06
	Collagens	2300942853000	2288559266000	2513402807000	2199288857000	2831239589000		3.31268e+12	2.19503e+12	2914649333000	2847989064000	2766440207000
	ECM Glycoproteins	702214014800	527553093200	518461873600	491980987400	675254043000		517117683600	646619554800	549830662200	606026210400	497301708600
	ECM Regulators	54657480120	73870429080	79273900260	87171859020	56462961960		206339608000	2.06491e+11	217324452800	227142748000	195340992800
	ECM affiliated proteins	18026985080	13217635480	18077389960	1.67747e+10	17815897240		11409347590	11056406330	12713012820	10669015680	11063269810
	Proteoglycans	112641303600	109131523200	102906241200	129768685200	113045486400		109625316200	1.24441e+11	124582588200	1.31163e+11	134980002200
	Secreted Factors	70690236640	57929233640	57768529440	6.8351e+10	56895279160		53487317510	42821849490	41507913990	47332567010	5.21402e+10
	LOX	737527	807592	872200	886942	873505		444792	423272	427120	448903	415264
	LOXL1	34219589	3.69572e+07	3.99137e+07	3.15123e+07	3.35287e+07		2.00521e+07	2.19573e+07	2.22478e+07	2.32263e+07	2.80267e+07
	TGM1	8.70888e+06	9.40559e+06	1.1158e+07	9.29237e+06	1.03145e+07		8.50502e+06	8.25552e+06	9.33057e+06	9.75543e+06	9.46462e+06
	TGM2	2421600000	2015328000	2224554240	1983847200	2168070392		1.12534e+09	1.29787e+09	1.31012e+09	1.32949e+09	1.44528e+09
	TGM3	3.18959e+07	2.94476e+07	4.12034e+07	3.40329e+07	3.77766e+07		5.9804e+07	6.67844e+07	6.12824e+07	7.11018e+07	7.2808e+07

## Sheet: Figure 5
b
		PBS			Bleomycin					Day		PBS						Herpes Virus
	D1	0	0	0	198	195	203			15		5	7	4	11	8		252	245	176	213	232
	D7	0	0	0	195	213	202			45		11	5	5	1	1		235	187	215	218	199
	D14	0	0	0	200	210	216
d
		PBS/Peritumor			CD45+			CD11c+
	Murine	0	0	0	72	88	70	74	80	69
	Human	0	0	0	83	92	75	65	84	73
e
	PBS						Recombinant IL18						Macrophages						Macrophages + IL18 blocking Antibodies
	1	1	5	6	3	6	121	99	109	113	142	147	198	214	224	178	165	236	11	15	2	5	6	16

## Sheet: Figure 6
b
	Ctrl										IL18										Macrophage
	5	6	10	11	5	7	7	8	3	4	90	111	102	99	103	110	120	94	99	103	110	155	114	143	125	126	129	135	142	135
c
			ctrl										Bleomycin
	3		7	4	9	5	8	5	6	8	3	10	5	8	5	7	9	13	3	4	5	7
	10		9	8	4	7	11	9	12	6	7	4	114	142	98	134	124	127	130	105	107	132
	14		7	3	4	2	6	8	3	5	9	11	125	129	114	119	105	145	137	139	145	134
	45		3	5	6	11	7	12	7	9	13	12	1	5	6	8	4	3	6	12	11	9
d
			ctrl										virus
	15		5	3	2	1	7	11	8	13	6	7	145	142	153	148	112	125	134	143	151	136
	45		13	7	8	1	3	2	3	5	7	8	121	134	137	128	142	135	136	126	127	143
f
	Day	PBS					DMSO					Cathepsin B Inhibitor
	1	98.0488	102.062	102.02	100.952	99.0196	98.0198	97.3404	97.4619	99.5283	98.5366	99.5192	98.9583	99.005	101.546	100.529
	2	99.0244	101.546	102.525	99.0476	97.549	94.5545	92.0213	94.9239	98.1132	97.561	100.962	102.083	98.01	101.031	99.4709
	3	101.463	103.608	102.02	99.5238	99.5098	92.0792	91.4894	95.9391	99.0566	96.5854	101.442	103.125	99.5025	102.577	101.587
	4	102.439	104.124	103.03	100.476	100.49	92.0792	92.0213	94.4162	96.2264	96.0976	100	102.604	100.995	102.577	102.645
	5	101.463	102.062	102.525	100.476	100.98	91.0891	90.9574	89.8477	95.283	95.1219	99.5192	104.167	101.99	103.608	102.116
	6	100.976	101.031	104.546	99.5238	101.471	82.1782	79.7872	0	93.3962	93.6585	100.962	104.688	100.995	104.124	103.175
	7	102.927	104.639	101.515	99.0476	102.941	0	0	0	91.9811	92.6829	100.481	103.646	102.488	104.639	103.704
	8	102.927	103.608	101.01	99.5238	103.431	0	0	0	91.5094	92.1951	101.442	105.729	100.995	103.093	102.645
	9	101.951	104.639	105.05	100.952	102.451	0	0	0	89.6226	90.2439	101.923	104.688	102.985	103.608	102.116
	10	103.415	105.155	105.556	101.429	103.922	0	0	0	90.0943	89.7561	100.481	106.25	101.493	105.155	103.175
	11	102.927	105.67	104.546	104.286	103.922	0	0	0	90.566	89.7561	100.962	106.771	102.985	104.124	104.762
	12	101.951	106.186	105.05	103.333	102.941	0	0	0	89.1509	90.2439	101.442	105.729	102.488	105.67	104.233
	13	103.902	105.67	105.05	103.809	102.451	0	0	0	88.2075	87.8049	95.6731	106.25	102.985	104.639	106.878
	14	104.39	106.186	106.061	104.286	103.431	0	0	0	87.7358	87.8049	96.6346	105.208	104.478	106.186	108.995
h	AAV-CathepsinB										AAV-CystatinA
FITC	25.4326	23.2466	22.3262	19.4575	18.576	21.4574					2.2452	3.2523	4.4263	5.2436	2.3464	7.6545
	AAV-CystatinA										AAV-CathepsinB
pSMAD	143	157	126	176	171	159	150	160	142	138	41	14	13	45	37	14	21	30	51	47
i
		Control AAV					AAV Cathepsin B					AAV cystatin
	1	100	100	100	100	100	100	100	100	100	100	100	100	100	100	100
	2	94.2982	93.75	99.5261	96.6527	99.5851	98.2979	97.9167	97.619	99.5671	102.273	98	99	97	101	100
	3	89.9123	94.1964	99.5261	96.2343	100.415	93.1915	96.25	94.7619	91.7749	95.4545	88	95	96	103	102
	4	83.3333	95.0893	98.1043	96.2343	98.7552	88.9362	87.0833	95.7143	88.7446	93.1818	99	96	95	104	103
	5	82.8947	89.7321	97.1564	94.1423	97.5104	87.234	84.5833	92.8571	83.5498	92.7273	101	97	96	99	104
	6	82.4561	87.0536	96.6825	92.0502	96.6805	74.8936	77.9167	80.4762	79.2208	90.9091	100	95	96	98	102
	7	0	76.3393	94.7867	89.5397	95.8506	0	0	0	0	90	99	99	98	100	100
	8	0	0	94.3128	87.8661	93.7759	0	0	0	0	88.6364	103	100	99	101	99
	9	0	0	93.8389	89.9582	93.361	0	0	0	0	86.3636	104	97	95	99	101
	10	0	0	92.4171	71.5481	94.1909	0	0	0	0	85.9091	99	96	99	98	100
	11	0	0	91.4692	0	92.9461	0	0	0	0	86.3636	100	98	98	103	102
	12	0	0	90.0474	0	93.7759	0	0	0	0	86.8182	101	99	97	104	101
	13	0	0	90.5213	0	92.9461	0	0	0	0	81.8182	104	95	98	105	103
	14	0	0	90.0474	0	94.6058			0	0	0	102	100	100	103	102
		0	0	88.6256	0	95.4357			0	0	0	103	101	102	104	104
k		AAV-Cystatin A								Control
	12	1	1.00943	1.02844	1.01778	1.02415	1.05208	1.04926		1.0514	1.00469	0.990991	0.990566	1.04478	1	1.00971	1.03448
	13	1.01304	1.01415	1.03318	1.01778	1.01449	1.05729	1.06404		1.04673	1	0.995495	0.981132	1.04478	0.985915	1.00485	1.02956
	14	1.02609	1.01415	1.03791	1.01333	1.01932	1.06771	1.06897		1.03738	0.985915	0.990991	0.976415	1.02488	0.985915	0.985437	1.02463
	15	1.03478	1.00472	1.04265	1.02222	1.00966	1.07292	1.07389		1.02804	0.985915	0.986486	0.971698	1.0199	0.967136	0.970874	1.01478
	16	1.01739	1.02358	1.03791	1.03111	1.01449	1.05729	1.07389		1.03271	0.971831	0.981982	0.966981	1.00995	0.962441	0.975728	1.00493
	17	1.07391	1.00943	1.03791	1.02222	1.01932	1.06771	1.07389		1.02804	0.967136	0.977477	0.948113	1	0.953052	0.970874	0.990148
	18	1.03478	1.00472	1.04265	1.02667	1.02415	1.0625	1.08374		1.01869	0.962441	0.968468	0.943396	0.995025	0.938967	0.961165	0.995074
	19	1.02609	1.01887	1.05687	1.02667	1.01449	1.07292	1.08867		1.01869	0.957746	0.954955	0.924528	0.99005	0.924883	0.956311	0.985222
	20	1.0087	1.00472	1.04739	1.03111	1.02415	1.07812	1.0936		1.00467	0.953052	0.945946	0.919811	0.975124	0.896714	0.946602	0.970443
	21	1.02609	1.01415	1.06161	1.02667	1.01449	1.07292	1.0936		0.985981	0.943662	0.945946	0.900943	0.970149	0.892019	0.932039	0.960591
	22	1.0087	1.01887	1.06161	1.04	1.02415	1.07812	1.10345		0.981308	0.938967	0.932432	0.896226	0.960199	0.882629	0.92233	0.950739
	23	1.00435	1.00943	1.06161	1.03556	1.02415	1.08333	1.10837		0.96729	0.934272	0.927928	0.877358	0.950249	0.873239	0.912621	0.945813
	24	1.01304	1.00472	1.07109	1.04444	1.02899	1.09375	1.10837		0.957944	0.934272	0.923423	0.858491	0.945274	0.873239	0.893204	0.940887
		AAV-Control										AAV-CystatinA
	pSMAD	145	211	189	198	178	198	165	209	145	178	15	54	33	59	67	76	54	11	35	45
m
			AAV-Control										AAV-CystatinA
	pSMAD		255	311	298	278	256	213	278	324	243	210	33	135	41	115	51	67	77	134	89	96
